# Supplementary material for: 4-Chloro-2,5-dimethyl­quinoline
Source: Acta Crystallogr Sect E Struct Rep Online. 2010 Jul 14;66(Pt 8):o2020. doi: 10.1107/S1600536810025419 (PMC3007505; doi:10.1107/S1600536810025419)
Supplement: Supplementary file 2 [file e-66-o2020-Isup2.hkl]

# 
# h,k,l, Fc-squared, Fo-squared, sigma(Fo-squared) and status flag 
# 
data_I
_shelx_title ' ssmbha1_0m in P2(1)/c' 
_shelx_refln_list_code          4 
_shelx_F_calc_maximum      231.92 
_exptl_crystal_F_000       400.00 
_reflns_d_resolution_high  0.7439 
 
loop_ 
 _symmetry_equiv_pos_as_xyz 
 'x, y, z' 
 '-x, y+1/2, -z+1/2' 
 '-x, -y, -z' 
 'x, -y-1/2, z-1/2' 
 
_cell_length_a     6.9534 
_cell_length_b    13.0762 
_cell_length_c    10.4306 
_cell_angle_alpha  90.000 
_cell_angle_beta   99.239 
_cell_angle_gamma  90.000 
 
_shelx_F_squared_multiplier     1.000 
 
loop_ 
 _refln_index_h 
 _refln_index_k 
 _refln_index_l 
 _refln_F_squared_calc 
 _refln_F_squared_meas 
 _refln_F_squared_sigma 
 _refln_observed_status 
   1   0   0      168.89      173.55      4.10 o 
   2   0   0    53786.89    50635.02    663.07 o 
   3   0   0      344.86      315.35      8.70 o 
   4   0   0     5364.74     5436.76    106.48 o 
   5   0   0      108.46      108.53      6.14 o 
   6   0   0      372.55      345.04     12.80 o 
   7   0   0       16.97       16.97      3.31 o 
   8   0   0       18.49        1.77      6.91 o 
   9   0   0        1.36        3.75      8.96 o 
   1   1   0      496.86      467.63      4.91 o 
   3   1   0       38.55       38.60      2.34 o 
   4   1   0       49.68       28.67      4.10 o 
   5   1   0        1.08        0.06      1.31 o 
   6   1   0        6.10        8.80      4.68 o 
   7   1   0        0.20       -0.20      1.81 o 
   8   1   0        0.14       -2.28      4.88 o 
   9   1   0        0.03        2.25      2.46 o 
   0   2   0     2976.42     3033.19     26.78 o 
   1   2   0      257.28      238.15      4.91 o 
   2   2   0      531.20      586.18      7.26 o 
   3   2   0      327.78      302.74      5.02 o 
   4   2   0        3.44       14.51      3.25 o 
   5   2   0       84.01       92.96      3.52 o 
   6   2   0        1.09       -1.15      2.93 o 
   7   2   0        7.66       11.77      2.27 o 
   8   2   0        0.64        2.27      2.48 o 
   9   2   0        0.05       -1.54      3.41 o 
   1   3   0      915.90      914.01      7.71 o 
   2   3   0        2.35       12.04      1.54 o 
   3   3   0      316.10      299.57      4.82 o 
   4   3   0       11.64       18.26      1.43 o 
   5   3   0       16.29       19.38      1.86 o 
   6   3   0        4.20        1.86      1.62 o 
   7   3   0        0.15        2.37      1.46 o 
   8   3   0        0.02       -1.34      3.67 o 
   9   3   0        0.67        0.66      3.69 o 
   0   4   0      916.73      952.96     10.17 o 
   1   4   0       13.80       17.41      0.56 o 
   2   4   0      396.87      392.74      3.88 o 
   3   4   0        3.53        2.30      0.96 o 
   4   4   0       22.42       20.02      1.49 o 
   5   4   0       20.96       21.17      2.70 o 
   6   4   0        2.31        4.36      1.62 o 
   7   4   0       14.93       16.43      2.52 o 
   8   4   0        3.96        2.56      3.58 o 
   1   5   0      778.25      733.14      6.17 o 
   2   5   0      170.17      179.47      2.35 o 
   3   5   0      209.15      218.32      2.98 o 
   4   5   0      155.53      142.57      3.03 o 
   5   5   0       25.20       23.32      2.15 o 
   6   5   0       32.09       30.21      2.75 o 
   7   5   0        1.46        3.47      2.33 o 
   8   5   0        5.21        0.51      2.53 o 
   0   6   0      650.91      714.40      8.94 o 
   1   6   0       33.54       36.07      0.98 o 
   2   6   0      354.17      359.41      5.27 o 
   3   6   0       52.91       50.69      1.51 o 
   4   6   0       77.46       81.94      4.47 o 
   5   6   0        0.27        1.02      1.31 o 
   6   6   0       14.97       16.58      2.36 o 
   7   6   0        9.46        7.42      2.53 o 
   8   6   0        3.83        0.26      2.53 o 
   1   7   0      616.98      593.72      4.73 o 
   2   7   0       18.81       58.22      2.15 o 
   3   7   0      260.39      244.46      3.12 o 
   4   7   0       10.33        9.92      1.77 o 
   5   7   0       60.26       63.35      8.66 o 
   6   7   0        3.08        6.14      3.33 o 
   7   7   0       11.42        9.93      2.70 o 
   8   7   0        0.29       -1.67      5.89 o 
   0   8   0      215.62      219.62      4.41 o 
   1   8   0        1.89        2.19      0.48 o 
   2   8   0       97.08       86.00      3.01 o 
   3   8   0        7.48        9.17      1.12 o 
   4   8   0        6.50        5.19      1.29 o 
   5   8   0        0.11        0.34      1.60 o 
   6   8   0        1.20        1.79      2.17 o 
   7   8   0        1.27        1.79      2.53 o 
   8   8   0        2.23        1.26      3.06 o 
   1   9   0      370.69      328.45      3.25 o 
   2   9   0        4.86       68.98      9.73 o 
   3   9   0      182.92      173.91      3.50 o 
   4   9   0        1.20        2.62      2.19 o 
   5   9   0       60.30       60.41      4.34 o 
   6   9   0        0.11       -0.26      2.17 o 
   7   9   0        9.85       10.60      3.06 o 
   0  10   0     2139.54     2256.42     23.83 o 
   1  10   0        2.70        1.82      1.21 o 
   2  10   0     1303.07     1301.56     12.22 o 
   3  10   0        9.01        8.62      2.00 o 
   4  10   0      298.88      309.38      6.91 o 
   5  10   0        5.19        7.85      2.70 o 
   6  10   0       30.11       31.91      4.15 o 
   7  10   0        1.15       -0.35      2.83 o 
   1  11   0      352.37      340.71      4.27 o 
   2  11   0        2.64       10.88      1.41 o 
   3  11   0      166.71      166.94      5.08 o 
   4  11   0        3.38        3.97      1.86 o 
   5  11   0       46.06       45.71      4.34 o 
   6  11   0        0.95        1.26      2.70 o 
   7  11   0        9.01        7.17      4.61 o 
   0  12   0      482.29      490.07      7.40 o 
   1  12   0        2.05        3.33      0.99 o 
   2  12   0      323.51      316.69      6.12 o 
   3  12   0        7.42        6.40      2.53 o 
   4  12   0       96.78       90.27      5.60 o 
   5  12   0        3.13        4.10      2.90 o 
   6  12   0       14.69       16.89      5.63 o 
   1  13   0       71.20       67.10      4.81 o 
   2  13   0       10.64       24.07      2.55 o 
   3  13   0       17.90       15.89      3.26 o 
   4  13   0       11.23       11.18      5.38 o 
   5  13   0        0.25       -0.55      2.70 o 
   6  13   0        2.64        1.02      4.61 o 
   0  14   0       87.13       93.74      6.38 o 
   1  14   0        0.66       -0.04      1.59 o 
   2  14   0       40.53       44.55      3.34 o 
   3  14   0        1.89        2.44      2.33 o 
   4  14   0        2.00        2.05      2.90 o 
   5  14   0        0.67       -2.56      3.58 o 
   1  15   0      140.88      141.54      4.64 o 
   2  15   0       23.69       30.72      3.74 o 
   3  15   0       50.88       47.40      6.14 o 
   4  15   0       29.27       34.30      6.14 o 
   0  16   0       71.70       67.58      7.68 o 
   1  16   0        2.63       -3.00      3.00 o 
   2  16   0       42.59       45.05      4.51 o 
   3  16   0        7.79       10.29      3.42 o 
   1  17   0      122.38      120.30     10.75 o 
   2  17   0        2.05        1.54      4.10 o 
  -9   1   1        0.01        3.18      2.50 o 
  -8   1   1      158.18      141.83      6.65 o 
  -7   1   1        0.74        2.40      1.68 o 
  -6   1   1     1074.58     1050.54     15.92 o 
  -5   1   1        7.81        7.05      2.02 o 
  -4   1   1     5255.19     5406.62     61.57 o 
  -3   1   1       50.21       45.27      1.92 o 
  -2   1   1    15986.79    15648.59    150.11 o 
  -1   1   1      146.44      144.95      1.70 o 
   0   1   1     7508.83     7900.77     46.89 o 
   1   1   1      183.91      169.02      2.16 o 
   2   1   1      189.36      208.21      2.94 o 
   3   1   1       11.82       11.37      1.55 o 
   4   1   1        1.12        2.30      1.85 o 
   5   1   1        0.00       -0.67      1.05 o 
   6   1   1        3.65        1.02      2.05 o 
   7   1   1        0.17       -0.36      1.77 o 
   8   1   1        0.25       -1.07      2.08 o 
   9   1   1        0.02       -0.34      3.58 o 
  -9   2   1        1.00       -0.28      3.03 o 
  -8   2   1        3.05        3.98      2.22 o 
  -7   2   1        5.92        8.84      1.80 o 
  -6   2   1       26.84       25.26      2.42 o 
  -5   2   1       20.76       19.25      1.59 o 
  -4   2   1      114.82      115.94      2.99 o 
  -3   2   1       23.66       19.43      1.26 o 
  -2   2   1      179.75      212.58      4.80 o 
  -1   2   1        1.86        3.13      0.29 o 
   0   2   1       59.77       55.61      0.68 o 
   1   2   1        4.32        6.05      1.54 o 
   3   2   1       26.28       20.31      1.13 o 
   4   2   1        3.16        0.65      0.81 o 
   5   2   1       10.24       10.02      1.37 o 
   6   2   1        0.11       -1.34      1.34 o 
   7   2   1        1.92        3.33      1.96 o 
   8   2   1        0.47       -2.68      3.58 o 
   9   2   1        0.10        1.02      6.66 o 
  -9   3   1        0.01        0.26      3.08 o 
  -8   3   1        0.80        2.03      3.37 o 
  -7   3   1        0.98        2.14      2.39 o 
  -6   3   1        3.12        4.24      1.39 o 
  -5   3   1        0.06        0.79      0.92 o 
  -4   3   1        0.13       -0.38      0.81 o 
  -3   3   1      120.45      115.19      3.05 o 
  -2   3   1      247.17      218.26      4.06 o 
  -1   3   1     1838.20     1775.93     11.94 o 
   0   3   1     1847.95     1924.89     12.82 o 
   1   3   1     1448.74     1353.29     12.31 o 
   2   3   1     1219.09     1210.78     12.39 o 
   3   3   1      144.13      140.26      4.66 o 
   4   3   1      220.52      249.36      4.25 o 
   5   3   1        4.27        5.05      1.17 o 
   6   3   1       24.54       23.56      5.31 o 
   7   3   1        0.70        2.17      1.77 o 
   8   3   1        3.10       -1.02      3.58 o 
  -9   4   1        0.50       -1.84      3.41 o 
  -8   4   1        0.03       -0.96      4.86 o 
  -7   4   1        0.61        0.51      1.57 o 
  -6   4   1        1.50        2.18      1.46 o 
  -5   4   1        2.43        1.19      1.14 o 
  -4   4   1       42.05       39.80      2.25 o 
  -3   4   1       59.14       49.71      3.00 o 
  -2   4   1      238.67      222.26      3.10 o 
  -1   4   1      262.72      244.34      2.30 o 
   0   4   1      206.33      215.29      2.04 o 
   1   4   1      236.67      227.01      2.54 o 
   2   4   1       26.51       30.32      1.09 o 
   3   4   1        9.74       20.01      1.36 o 
   4   4   1        0.08        1.08      1.05 o 
   5   4   1        1.99        2.18      1.17 o 
   6   4   1        2.46        2.20      1.42 o 
   7   4   1        1.80        3.07      3.07 o 
   8   4   1        2.87        2.56      2.70 o 
  -8   5   1        0.04       -3.07      3.07 o 
  -7   5   1        0.11        2.13      1.77 o 
  -6   5   1        7.77        7.23      1.77 o 
  -5   5   1        1.35        1.60      1.34 o 
  -4   5   1       82.71       93.59      3.60 o 
  -3   5   1        5.12        4.76      0.81 o 
  -2   5   1      327.10      350.01      3.96 o 
  -1   5   1       22.57       29.19      0.80 o 
   0   5   1      436.35      472.74      3.82 o 
   1   5   1      939.73     1025.79      8.41 o 
   2   5   1       84.64      110.13      2.87 o 
   3   5   1     1409.60     1400.27     16.76 o 
   4   5   1        1.96        5.13      1.11 o 
   5   5   1      557.82      582.34     11.93 o 
   6   5   1       13.83       11.77      3.58 o 
   7   5   1      110.87      116.11      5.96 o 
   8   5   1        7.07        5.12      3.58 o 
  -8   6   1        1.51        1.28      2.90 o 
  -7   6   1        0.43        1.65      1.77 o 
  -6   6   1        9.16        8.08      2.15 o 
  -5   6   1        5.61        7.05      1.72 o 
  -4   6   1        8.86       11.54      1.26 o 
  -3   6   1      106.07      110.03      3.55 o 
  -2   6   1        4.42       24.13      2.30 o 
  -1   6   1      274.44      252.22      2.78 o 
   0   6   1      104.43      123.74      1.66 o 
   1   6   1      162.13      160.41      2.41 o 
   2   6   1      271.18      292.90      3.53 o 
   3   6   1       12.86        9.68      0.82 o 
   4   6   1       95.96      109.48      2.80 o 
   5   6   1        2.01        2.12      1.42 o 
   6   6   1       16.30       19.74      2.90 o 
   7   6   1        2.66        4.31      2.46 o 
   8   6   1        1.37        3.58      3.84 o 
  -8   7   1        0.47        1.28      2.90 o 
  -7   7   1        1.76        3.33      2.53 o 
  -6   7   1       11.23       10.35      2.44 o 
  -5   7   1        4.93        4.72      1.72 o 
  -4   7   1      174.11      188.12      6.70 o 
  -3   7   1       13.62       15.13      1.05 o 
  -2   7   1      855.03      820.37      7.09 o 
  -1   7   1      173.59      178.01      2.22 o 
   0   7   1     1378.22     1418.63     11.54 o 
   1   7   1      186.84      165.98      4.06 o 
   2   7   1      702.86      695.99      6.95 o 
   3   7   1       16.23       13.37      1.03 o 
   4   7   1      148.88      155.06      4.29 o 
   5   7   1        5.63        8.31      2.33 o 
   6   7   1       23.68       22.78      3.26 o 
   7   7   1        7.22        5.38      2.53 o 
   8   7   1        4.06        1.33      3.07 o 
  -8   8   1        2.81        1.79      2.90 o 
  -7   8   1        0.56        0.98      2.33 o 
  -6   8   1       18.21       16.85      3.06 o 
  -5   8   1       33.34       31.08      2.66 o 
  -4   8   1       29.26       22.69      1.65 o 
  -3   8   1      246.29      241.68      3.99 o 
  -2   8   1        2.60        7.32      0.65 o 
  -1   8   1      594.94      584.81      5.28 o 
   0   8   1      187.13      173.42      2.52 o 
   1   8   1      482.35      475.18      5.29 o 
   2   8   1      258.01      244.07      3.42 o 
   3   8   1      114.76      122.52      2.37 o 
   4   8   1       99.20       99.57      8.70 o 
   5   8   1       16.96       17.98      2.90 o 
   6   8   1       14.28       12.08      2.90 o 
   7   8   1        2.01        1.64      2.70 o 
   8   8   1        1.02        2.56      4.10 o 
  -7   9   1        1.57        8.37      3.07 o 
  -6   9   1      154.23      159.97      7.05 o 
  -5   9   1        6.65       11.98      2.70 o 
  -4   9   1      660.22      691.08      9.61 o 
  -3   9   1        6.05        8.87      1.31 o 
  -2   9   1     1295.20     1309.55     11.81 o 
  -1   9   1       13.67       15.70      1.43 o 
   0   9   1      925.26      975.28      8.71 o 
   1   9   1      109.82      109.04      2.75 o 
   2   9   1      151.16      157.80      2.84 o 
   3   9   1      110.24      105.58      3.22 o 
   4   9   1        0.23        1.39      1.26 o 
   5   9   1       30.42       33.63      3.62 o 
   6   9   1        4.25        5.12      2.53 o 
   7   9   1        2.27        5.12      2.90 o 
  -7  10   1       53.46       48.14      5.07 o 
  -6  10   1        0.13        4.35      2.90 o 
  -5  10   1      259.29      264.99      8.96 o 
  -4  10   1        2.71        2.51      1.46 o 
  -3  10   1      847.87      825.92      9.68 o 
  -2  10   1       35.63      102.54      5.10 o 
  -1  10   1     1471.18     1390.59     10.40 o 
   0  10   1      175.13      191.12      2.99 o 
   1  10   1     1045.07     1037.93     10.21 o 
   2  10   1      249.91      238.89      4.21 o 
   3  10   1      299.18      302.97      5.79 o 
   4  10   1      118.93      118.21      4.29 o 
   5  10   1       31.67       27.48      3.62 o 
   6  10   1       21.53       16.38      3.58 o 
   7  10   1        1.56        2.56      4.10 o 
  -7  11   1        2.66        7.17      4.61 o 
  -6  11   1      165.96      170.90      7.94 o 
  -5  11   1       14.69       15.88      9.21 o 
  -4  11   1      324.54      342.56      7.64 o 
  -3  11   1       21.44       19.77      1.97 o 
  -2  11   1      201.79      194.65      3.92 o 
  -1  11   1        1.09       -0.71      0.71 o 
   0  11   1       10.06        9.25      1.04 o 
   1  11   1       21.70       19.10      1.32 o 
   2  11   1       20.29       21.40      1.97 o 
   3  11   1       39.27       38.66      2.42 o 
   4  11   1       16.11       17.58      2.45 o 
   5  11   1       17.08       18.52      3.42 o 
   6  11   1        1.83       -1.02      2.53 o 
  -6  12   1        0.01        0.26      2.90 o 
  -5  12   1        3.00        5.38      2.90 o 
  -4  12   1        2.58        4.88      3.58 o 
  -3  12   1       39.82       35.32      3.57 o 
  -2  12   1       39.88       60.50      2.21 o 
  -1  12   1       93.17       90.79      2.29 o 
   0  12   1      141.94      152.03      2.61 o 
   1  12   1       55.27       55.82      2.28 o 
   2  12   1      155.93      158.76      4.39 o 
   3  12   1        5.08        4.28      1.95 o 
   4  12   1       64.58       73.72      6.14 o 
   5  12   1        0.90       -2.33      2.33 o 
   6  12   1        9.33        4.10      4.10 o 
  -6  13   1       42.17       46.59      7.17 o 
  -5  13   1        2.45        4.58      4.86 o 
  -4  13   1      173.27      187.42     12.03 o 
  -3  13   1        3.86        0.77      2.30 o 
  -2  13   1      307.88      308.65      6.31 o 
  -1  13   1        0.08        1.48      1.10 o 
   0  13   1      209.38      223.59      4.08 o 
   1  13   1        3.89        1.71      1.77 o 
   2  13   1       43.85       43.14      3.22 o 
   3  13   1        5.80        5.38      2.53 o 
   4  13   1        1.30        0.00      2.53 o 
   5  13   1        1.58        1.79      2.90 o 
  -5  14   1       13.35       16.89      5.63 o 
  -4  14   1        0.07       -1.79      3.33 o 
  -3  14   1       50.40       59.54      3.82 o 
  -2  14   1        5.74        8.20      2.08 o 
  -1  14   1       86.08       95.03      5.87 o 
   0  14   1       30.43       35.09      2.16 o 
   1  14   1       66.29       64.09      3.84 o 
   2  14   1       40.54       41.04      3.44 o 
   3  14   1       23.76       19.71      3.62 o 
   4  14   1       23.21       24.68      6.91 o 
   5  14   1        4.54       -4.10      4.10 o 
  -4  15   1       15.16       25.65      5.12 o 
  -3  15   1        1.64        1.84      2.25 o 
  -2  15   1       45.84       44.60      4.51 o 
  -1  15   1        8.59        4.33      2.25 o 
   0  15   1       67.91       68.00      4.73 o 
   1  15   1        7.91        6.80      1.95 o 
   2  15   1       47.25       36.62      4.35 o 
   3  15   1        0.99       -0.99      3.33 o 
   4  15   1       16.48       17.41      5.63 o 
  -3  16   1        7.36       13.31      4.61 o 
  -2  16   1        2.92       -1.31      2.83 o 
  -1  16   1       16.78       18.05      3.57 o 
   0  16   1        7.17        6.79      3.42 o 
   1  16   1       20.17       20.91      3.25 o 
   2  16   1        6.71       12.57      2.63 o 
   3  16   1       11.57       20.99      5.63 o 
  -2  17   1        4.29        8.19      4.61 o 
   0  17   1        3.62        0.97      3.42 o 
   1  17   1       11.77        0.00      5.12 o 
  -9   0   2        2.50        4.46      4.35 o 
  -8   0   2      277.93      297.13     10.06 o 
  -7   0   2       12.20       11.53      2.94 o 
  -6   0   2      859.01      886.61     13.66 o 
  -5   0   2       57.66       53.87      2.80 o 
  -4   0   2     1647.71     1805.76     39.01 o 
  -3   0   2      335.31      340.02      5.55 o 
  -2   0   2      716.60      696.16      6.80 o 
  -1   0   2     1531.11     1444.67     10.26 o 
   0   0   2        2.85        3.42      0.36 o 
   1   0   2      791.91      739.02     10.86 o 
   2   0   2       22.76       20.53      1.45 o 
   3   0   2      134.51      137.20      3.79 o 
   4   0   2        0.07        5.38      1.45 o 
   5   0   2       20.06       25.18      5.38 o 
   6   0   2        0.25       -1.28      2.82 o 
   7   0   2        3.79        2.56      3.07 o 
   8   0   2        1.15       -1.02      2.94 o 
  -9   1   2        0.27        2.98      2.76 o 
  -8   1   2       13.94       21.30      2.95 o 
  -7   1   2        1.25        0.25      1.63 o 
  -6   1   2       56.91       77.20      4.50 o 
  -5   1   2       72.01       77.93      2.12 o 
  -4   1   2      112.43      112.10      3.28 o 
  -3   1   2      671.38      640.20      9.65 o 
  -2   1   2       28.33       25.45      1.28 o 
  -1   1   2     1609.54     1539.55      7.98 o 
   0   1   2      122.36      133.58      1.21 o 
   1   1   2     1101.27     1113.03     14.70 o 
   2   1   2      485.36      464.66      5.56 o 
   3   1   2      139.25      151.62      2.87 o 
   4   1   2      220.40      223.98      4.03 o 
   5   1   2        1.72        1.62      1.07 o 
   6   1   2       29.61       31.04      2.36 o 
   7   1   2        0.64        0.10      1.77 o 
   8   1   2        2.05        8.19      4.10 o 
  -9   2   2        0.00        0.35      3.03 o 
  -8   2   2       45.59       40.20      4.19 o 
  -7   2   2        1.26        0.99      1.63 o 
  -6   2   2       26.79       22.07      1.94 o 
  -5   2   2       36.08       33.71      1.86 o 
  -4   2   2      109.49       95.70      5.92 o 
  -3   2   2      483.28      446.88      5.51 o 
  -2   2   2     2360.82     2275.76     22.82 o 
  -1   2   2     1778.88     1675.62      9.70 o 
   0   2   2     3368.69     3509.50     22.74 o 
   1   2   2     2072.62     1935.09     23.65 o 
   2   2   2      431.79      433.08      5.22 o 
   3   2   2      810.89      743.48     10.04 o 
   4   2   2        6.73       10.24      1.24 o 
   5   2   2      106.18      103.50      3.06 o 
   6   2   2        1.55        3.65      1.33 o 
   7   2   2        3.41        0.76      2.03 o 
   8   2   2        0.87       -1.54      3.58 o 
  -9   3   2        0.55        0.80      2.98 o 
  -8   3   2        0.90        2.30      2.60 o 
  -7   3   2        8.25        7.19      1.78 o 
  -6   3   2        0.25       -0.94      1.59 o 
  -5   3   2       86.15       87.63      3.84 o 
  -4   3   2        2.61        2.68      0.75 o 
  -3   3   2      467.03      467.40      7.38 o 
  -2   3   2      144.17      170.60      3.59 o 
  -1   3   2     1171.35     1110.88      6.39 o 
   0   3   2      771.13      808.25      5.77 o 
   1   3   2      267.22      260.35      3.24 o 
   2   3   2      453.97      415.11      4.54 o 
   3   3   2        0.89        0.64      0.56 o 
   4   3   2       42.79       46.40      1.92 o 
   5   3   2        2.42        1.85      1.17 o 
   6   3   2        0.48        0.46      1.70 o 
   7   3   2        0.01       -1.54      3.07 o 
   8   3   2        0.26        1.54      3.58 o 
  -9   4   2        0.12        2.65      3.03 o 
  -8   4   2        1.80        2.70      3.29 o 
  -7   4   2        1.57        3.45      1.81 o 
  -6   4   2        8.54        9.23      1.86 o 
  -5   4   2        0.88        0.85      1.14 o 
  -4   4   2       29.93       26.36      1.92 o 
  -3   4   2      315.80      303.40      5.15 o 
  -2   4   2       59.47       42.22      0.97 o 
  -1   4   2     3729.62     3787.80     21.46 o 
   0   4   2       42.03       40.32      0.97 o 
   1   4   2     5929.52     6053.93     47.46 o 
   2   4   2        9.76       15.38      1.17 o 
   3   4   2     1654.03     1616.48     16.86 o 
   4   4   2       33.33       36.16      1.65 o 
   5   4   2      220.48      225.63      5.28 o 
   6   4   2       19.75       18.43      4.10 o 
   7   4   2       17.95       20.99      4.61 o 
   8   4   2        4.70        2.56      4.10 o 
  -8   5   2        0.23        1.81      2.94 o 
  -7   5   2        2.88        4.39      2.08 o 
  -6   5   2        9.53        4.15      1.77 o 
  -5   5   2       31.10       30.58      2.45 o 
  -4   5   2      119.51      126.31      2.42 o 
  -3   5   2      133.78      110.10      2.77 o 
  -2   5   2      566.82      596.95      5.46 o 
  -1   5   2      288.43      282.37      2.53 o 
   0   5   2     1368.70     1422.90     10.02 o 
   1   5   2      180.86      177.82      2.29 o 
   2   5   2      767.74      788.63     10.70 o 
   3   5   2       10.06       13.88      1.26 o 
   4   5   2      204.32      198.14      5.80 o 
   5   5   2        0.28        4.10      2.56 o 
   6   5   2       32.20       33.79      4.61 o 
   7   5   2        1.24        5.12      3.58 o 
   8   5   2        2.63        5.89      2.90 o 
  -8   6   2        0.60        0.51      3.58 o 
  -7   6   2        2.54        0.48      1.77 o 
  -6   6   2       21.06       18.84      2.33 o 
  -5   6   2       14.48       12.29      1.40 o 
  -4   6   2      161.89      161.87      3.80 o 
  -3   6   2      181.68      182.41      3.07 o 
  -2   6   2      546.35      568.80      4.90 o 
  -1   6   2     1111.51     1189.98      8.65 o 
   0   6   2      844.28      960.77      7.58 o 
   1   6   2     1448.99     1640.18     14.19 o 
   2   6   2      439.54      478.33      7.87 o 
   3   6   2      450.19      507.20      9.90 o 
   4   6   2      108.67      107.83      4.86 o 
   5   6   2       52.84       44.54      5.12 o 
   6   6   2       20.50       18.43      4.10 o 
   7   6   2        4.24       -0.44      3.07 o 
   8   6   2        2.97        2.30      2.90 o 
  -8   7   2        0.15        4.10      4.10 o 
  -7   7   2        4.80        3.19      2.22 o 
  -6   7   2        0.21       -1.48      1.68 o 
  -5   7   2       26.38       21.58      2.25 o 
  -4   7   2       15.30       12.60      1.38 o 
  -3   7   2       91.66      102.56      2.15 o 
  -2   7   2      105.59      135.91      2.88 o 
  -1   7   2      174.22      178.17      2.29 o 
   0   7   2      153.97      180.39      2.48 o 
   1   7   2      123.02      136.97      2.04 o 
   2   7   2      121.07      148.11      2.87 o 
   3   7   2       51.06       49.96      2.70 o 
   4   7   2       35.09       41.98      4.61 o 
   5   7   2        7.45        5.38      2.17 o 
   6   7   2        4.37        1.15      3.84 o 
   7   7   2        0.31        3.41      2.70 o 
   8   7   2        0.17        0.51      4.10 o 
  -8   8   2        5.13        3.64      3.06 o 
  -7   8   2        2.60        0.32      2.33 o 
  -6   8   2        5.56        5.14      2.03 o 
  -5   8   2        8.65        8.05      2.38 o 
  -4   8   2        0.03        1.44      1.17 o 
  -3   8   2        1.12        3.03      0.99 o 
  -2   8   2       14.75       26.06      0.98 o 
  -1   8   2       20.96       19.46      0.88 o 
   0   8   2       46.88       54.82      1.45 o 
   1   8   2       56.40       53.73      2.00 o 
   2   8   2       16.36       29.43      1.56 o 
   3   8   2       29.13       31.22      1.74 o 
   4   8   2        2.06        1.37      1.60 o 
   5   8   2        3.10        2.14      1.97 o 
   6   8   2        0.36        1.28      2.17 o 
   7   8   2        0.52        2.30      2.53 o 
  -7   9   2       14.05       14.85      3.62 o 
  -6   9   2       21.48       22.99      3.42 o 
  -5   9   2       29.46       24.54      2.89 o 
  -4   9   2       34.96       34.28      2.51 o 
  -3   9   2       38.94       32.65      1.75 o 
  -2   9   2       47.29       55.04      1.57 o 
  -1   9   2       11.45        9.37      0.81 o 
   0   9   2       43.98       40.59      1.41 o 
   1   9   2        0.00       -0.31      0.59 o 
   2   9   2       15.28       17.32      1.58 o 
   3   9   2        3.23        3.41      1.48 o 
   4   9   2        2.83        2.14      1.97 o 
   5   9   2        1.00       -1.21      2.05 o 
   6   9   2        0.34        2.56      2.53 o 
   7   9   2        0.04        1.28      2.90 o 
  -7  10   2        0.97        3.49      3.06 o 
  -6  10   2       77.32       68.60      5.24 o 
  -5  10   2        1.19        0.39      1.65 o 
  -4  10   2       48.47       64.31      2.92 o 
  -3  10   2        1.34        1.59      1.29 o 
  -2  10   2        0.48        8.43      1.14 o 
  -1  10   2        0.19        0.25      0.70 o 
   0  10   2       24.73       24.52      1.26 o 
   1  10   2        0.97       -0.09      0.80 o 
   2  10   2       26.73       32.02      1.92 o 
   3  10   2        4.58        5.25      1.92 o 
   4  10   2        5.16        2.02      1.80 o 
   5  10   2        2.75        2.36      2.56 o 
   6  10   2        0.20        1.58      2.82 o 
   7  10   2        0.06        0.51      4.10 o 
  -7  11   2       21.38       16.89      5.63 o 
  -6  11   2        1.07        7.47      3.06 o 
  -5  11   2       71.52       75.25     10.49 o 
  -4  11   2        2.08        4.58      1.61 o 
  -3  11   2      158.93      157.69      3.69 o 
  -2  11   2        0.37        1.07      1.02 o 
  -1  11   2      168.87      166.81      2.95 o 
   0  11   2       16.22       14.29      1.35 o 
   1  11   2       66.88       66.28      2.11 o 
   2  11   2       20.60       22.87      1.73 o 
   3  11   2        8.20        5.38      1.54 o 
   4  11   2        7.92        7.17      2.07 o 
   5  11   2        0.60        2.24      2.33 o 
   6  11   2        2.09       -0.26      2.53 o 
  -6  12   2       38.13       36.11      4.51 o 
  -5  12   2        3.38        3.33      2.90 o 
  -4  12   2        4.71        2.01      2.33 o 
  -3  12   2        0.03        0.63      1.46 o 
  -2  12   2       27.24       38.60      2.12 o 
  -1  12   2       30.93       31.98      1.54 o 
   0  12   2       61.55       59.09      1.97 o 
   1  12   2       85.64       90.15      3.74 o 
   2  12   2       13.97       16.72      2.36 o 
   3  12   2       55.38       57.55      4.90 o 
   4  12   2        0.15       -1.54      2.17 o 
   5  12   2        9.63       10.49      3.26 o 
   6  12   2        1.36        1.02      4.10 o 
  -6  13   2        3.47        7.17      4.61 o 
  -5  13   2        2.06        3.89      2.33 o 
  -4  13   2       14.67       10.86      2.45 o 
  -3  13   2       15.55       14.23      2.33 o 
  -2  13   2       56.03       59.47      2.99 o 
  -1  13   2       18.48       18.26      1.98 o 
   0  13   2      100.37      102.31      3.54 o 
   1  13   2        1.67        0.59      1.46 o 
   2  13   2       62.73       60.33      7.62 o 
   3  13   2        2.39        1.88      2.07 o 
   4  13   2        9.29       10.90      3.06 o 
   5  13   2        2.31       -3.58      3.58 o 
  -5  14   2        5.21        5.60      3.33 o 
  -4  14   2       13.65       10.17      2.52 o 
  -3  14   2        0.36        2.51      1.92 o 
  -2  14   2       19.37       22.24      3.42 o 
  -1  14   2       17.39       20.46      2.36 o 
   0  14   2        7.66        4.89      1.56 o 
   1  14   2       56.80       61.98      3.84 o 
   2  14   2        0.03        4.72      2.39 o 
   3  14   2       39.26       43.00      4.51 o 
   4  14   2        3.27        4.31      3.06 o 
   5  14   2        8.97       10.24      5.12 o 
  -4  15   2       17.54       22.76      3.79 o 
  -3  15   2       20.33       15.34      3.79 o 
  -2  15   2       78.08       93.90      5.76 o 
  -1  15   2       23.35       25.58      3.79 o 
   0  15   2      150.67      179.57      5.29 o 
   1  15   2        5.64        1.58      2.25 o 
   2  15   2      128.29      146.34      5.81 o 
   3  15   2        0.20       -1.13      2.70 o 
   4  15   2       49.86       41.98      7.17 o 
  -3  16   2        4.12       -0.51      4.10 o 
  -2  16   2       71.94       64.89     11.77 o 
  -1  16   2        1.23        1.05      3.06 o 
   0  16   2       70.80       69.06      4.43 o 
   1  16   2        0.03        2.01      2.55 o 
   2  16   2       27.87       29.82      4.86 o 
   3  16   2        0.06        2.05      4.61 o 
   1  17   2       29.70       29.72      4.88 o 
  -9   1   3        0.39        3.89      3.16 o 
  -8   1   3        9.11       11.37      2.50 o 
  -7   1   3        0.01        0.52      1.65 o 
  -6   1   3        0.52        0.53      2.40 o 
  -5   1   3       11.58       11.73      0.90 o 
  -4   1   3       28.73       31.17      1.02 o 
  -3   1   3       93.64       96.51      1.57 o 
  -2   1   3        9.76       16.38      2.56 o 
  -1   1   3      427.76      413.69      2.77 o 
   0   1   3      487.50      503.30      4.07 o 
   1   1   3      137.34      135.99      2.46 o 
   2   1   3       88.80      160.15      5.02 o 
   3   1   3       36.05       33.56      1.50 o 
   4   1   3        8.72       12.60      1.40 o 
   5   1   3       70.81       64.38      3.69 o 
   6   1   3        6.04        4.90      1.46 o 
   7   1   3       40.11       36.27      3.79 o 
   8   1   3        4.69       -2.05      3.58 o 
  -9   2   3        0.05        2.97      3.14 o 
  -8   2   3        8.18        7.98      2.97 o 
  -7   2   3        2.64       -0.25      2.22 o 
  -6   2   3       12.95        8.32      2.14 o 
  -5   2   3       31.99       34.03      2.02 o 
  -4   2   3        1.83        1.12      0.69 o 
  -3   2   3      142.85      146.27      3.05 o 
  -2   2   3       41.42       56.95      1.12 o 
  -1   2   3      390.78      396.61      2.68 o 
   0   2   3      312.62      310.16      2.51 o 
   1   2   3      132.87      144.48      2.10 o 
   2   2   3      380.48      355.24      7.61 o 
   3   2   3        5.37        5.90      0.94 o 
   4   2   3       58.36       60.62      2.36 o 
   5   2   3       19.47       15.89      1.65 o 
   6   2   3        2.25        2.49      1.48 o 
   7   2   3        8.43        8.19      3.58 o 
   8   2   3        0.01        3.58      4.10 o 
  -9   3   3        0.06        0.81      2.97 o 
  -8   3   3        0.53        0.11      2.60 o 
  -7   3   3        0.01       -0.49      1.96 o 
  -6   3   3       33.56       36.05      2.37 o 
  -5   3   3        0.98        0.83      1.31 o 
  -4   3   3      186.28      203.57      4.71 o 
  -3   3   3        0.46        0.53      0.50 o 
  -2   3   3      204.90      217.96      2.14 o 
  -1   3   3       30.30       23.79      0.60 o 
   0   3   3       55.19       52.18      0.93 o 
   1   3   3      279.33      277.64      3.42 o 
   2   3   3        3.45       16.90      1.69 o 
   3   3   3       82.66       74.15      2.63 o 
   4   3   3        0.59        1.75      0.97 o 
   5   3   3        1.44        1.17      1.15 o 
   6   3   3        0.38        0.77      1.81 o 
   7   3   3        2.03        0.51      3.07 o 
   8   3   3        0.30        1.54      3.58 o 
  -9   4   3        0.77        1.47      3.03 o 
  -8   4   3        2.49        2.09      2.71 o 
  -7   4   3       10.42       13.15      2.78 o 
  -6   4   3        9.96       16.06      2.17 o 
  -5   4   3       77.43       86.60      3.59 o 
  -4   4   3        2.39        3.82      0.82 o 
  -3   4   3      240.56      228.40      2.56 o 
  -2   4   3       12.31       11.76      0.46 o 
  -1   4   3      149.78      149.79      1.57 o 
   0   4   3       86.32       71.24      1.04 o 
   1   4   3       11.83       15.61      0.89 o 
   2   4   3       52.47       52.85      1.65 o 
   3   4   3        2.53        1.29      0.65 o 
   4   4   3       12.96       16.74      1.21 o 
   5   4   3        0.67        0.12      1.06 o 
   6   4   3        1.92       -0.51      2.56 o 
   7   4   3        0.05       -1.02      3.07 o 
   8   4   3        0.08       -3.07      3.58 o 
  -8   5   3        3.75        1.85      2.71 o 
  -7   5   3       57.59       49.93      3.59 o 
  -6   5   3       10.51        7.19      1.90 o 
  -5   5   3      502.10      485.04     11.60 o 
  -4   5   3       18.45       21.27      1.23 o 
  -3   5   3     2469.46     2508.44     21.13 o 
  -2   5   3       69.16      132.54      2.32 o 
  -1   5   3     4693.81     4959.42     30.64 o 
   0   5   3      265.31      340.64      3.26 o 
   1   5   3     2018.26     2116.63     18.02 o 
   2   5   3      243.24      277.01      3.68 o 
   3   5   3      232.91      250.82      4.09 o 
   4   5   3       80.28       76.69      4.15 o 
   5   5   3        9.57       10.01      3.33 o 
   6   5   3       10.88        6.66      3.58 o 
   7   5   3        0.18        0.51      3.58 o 
   8   5   3        0.29       -2.56      4.10 o 
  -8   6   3        0.25        1.48      2.65 o 
  -7   6   3        2.34        4.00      2.08 o 
  -6   6   3        3.37        1.87      1.77 o 
  -5   6   3       28.98       35.92      2.05 o 
  -4   6   3       49.14       52.54      2.05 o 
  -3   6   3      110.61      113.12      2.28 o 
  -2   6   3      439.64      447.46      4.13 o 
  -1   6   3      121.43       97.97      1.63 o 
   0   6   3      928.96     1028.01      7.64 o 
   1   6   3        1.04       -0.13      0.54 o 
   2   6   3      531.36      528.26      7.06 o 
   3   6   3       11.82       11.61      1.46 o 
   4   6   3      117.29      118.45      8.45 o 
   5   6   3       10.24        7.17      3.07 o 
   6   6   3       10.27       12.80      4.10 o 
   7   6   3        2.66        3.07      4.10 o 
   8   6   3        0.54       -1.02      4.10 o 
  -8   7   3        6.46        8.53      3.79 o 
  -7   7   3        9.01        8.92      2.52 o 
  -6   7   3       66.39       70.28      3.93 o 
  -5   7   3       40.89       45.21      3.05 o 
  -4   7   3      273.33      275.85      5.05 o 
  -3   7   3       41.95       52.64      1.65 o 
  -2   7   3      516.61      546.66      5.41 o 
  -1   7   3       20.14        9.73      0.74 o 
   0   7   3      252.79      292.06      3.44 o 
   1   7   3      233.43      185.83      2.90 o 
   2   7   3       13.83       20.92      1.55 o 
   3   7   3      174.66      144.79      3.65 o 
   4   7   3        2.85        4.38      1.60 o 
   5   7   3       23.80       37.37      5.12 o 
   6   7   3        4.10        3.58      3.58 o 
   7   7   3        0.04       -1.02      2.53 o 
  -8   8   3        1.01       -1.02      3.58 o 
  -7   8   3        3.69        1.85      2.33 o 
  -6   8   3        0.43       -1.72      1.72 o 
  -5   8   3       46.34       47.40      3.43 o 
  -4   8   3       45.76       43.22      2.08 o 
  -3   8   3      192.61      189.43      3.62 o 
  -2   8   3      314.22      310.90      3.78 o 
  -1   8   3      228.80      218.63      3.27 o 
   0   8   3      689.98      694.87      6.19 o 
   1   8   3       58.19       53.77      1.70 o 
   2   8   3      416.75      399.26      5.68 o 
   3   8   3        0.87        0.59      1.26 o 
   4   8   3       81.87       78.84      6.14 o 
   5   8   3       11.52       13.31      4.10 o 
   6   8   3        4.02        5.77      2.70 o 
   7   8   3        3.30        3.33      2.90 o 
  -7   9   3        0.97        0.07      3.07 o 
  -6   9   3        5.32        0.91      2.03 o 
  -5   9   3        0.25        0.34      1.43 o 
  -4   9   3       32.09       31.59      1.88 o 
  -3   9   3       36.14       42.69      2.05 o 
  -2   9   3       96.72       89.14      2.03 o 
  -1   9   3      168.83      172.15      2.75 o 
   0   9   3       84.11       91.93      2.49 o 
   1   9   3      233.04      226.61      3.59 o 
   2   9   3       10.86       11.48      1.45 o 
   3   9   3      122.97      111.36      3.21 o 
   4   9   3        0.63        1.54      1.81 o 
   5   9   3       40.94       38.28      3.98 o 
   6   9   3        0.33        3.58      2.53 o 
   7   9   3       10.49       14.33      5.12 o 
  -7  10   3       18.76       17.38      3.62 o 
  -6  10   3       10.36        8.63      2.02 o 
  -5  10   3       63.95       70.29      2.86 o 
  -4  10   3       70.85       79.39      3.33 o 
  -3  10   3      109.69      114.35      3.09 o 
  -2  10   3      272.18      278.53      4.51 o 
  -1  10   3       64.56       59.17      1.66 o 
   0  10   3      408.79      433.46      6.40 o 
   1  10   3        4.22        2.25      0.93 o 
   2  10   3      264.29      252.38      4.55 o 
   3  10   3        0.94        2.73      1.48 o 
   4  10   3       78.54       75.54      3.61 o 
   5  10   3        0.04        2.13      2.33 o 
   6  10   3       14.17       10.49      3.26 o 
  -7  11   3        0.11        4.86      5.89 o 
  -6  11   3       13.47       15.67      4.51 o 
  -5  11   3       10.55        7.82      2.02 o 
  -4  11   3       98.41       99.32      3.83 o 
  -3  11   3      143.79      142.62      6.88 o 
  -2  11   3      129.30      127.24      3.26 o 
  -1  11   3      411.72      398.13      4.88 o 
   0  11   3       27.67       27.37      1.50 o 
   1  11   3      354.57      351.37      6.38 o 
   2  11   3        4.12        5.48      1.35 o 
   3  11   3       79.88       83.76      3.91 o 
   4  11   3       16.95       17.06      2.52 o 
   5  11   3        0.27        2.05      2.53 o 
   6  11   3       10.24        3.58      4.10 o 
  -6  12   3       10.52        9.75      2.63 o 
  -5  12   3        0.07       -0.38      2.75 o 
  -4  12   3       44.92       49.56      3.40 o 
  -3  12   3        2.16        2.21      1.50 o 
  -2  12   3      120.94      125.83      3.88 o 
  -1  12   3        1.88        2.42      1.04 o 
   0  12   3      150.43      172.57      3.24 o 
   1  12   3        0.58       -1.34      1.34 o 
   2  12   3       67.71       76.89      3.93 o 
   3  12   3        4.03        1.20      1.89 o 
   4  12   3        7.32        5.70      2.82 o 
   5  12   3        1.67        2.56      2.90 o 
   6  12   3        0.01        2.05      4.10 o 
  -6  13   3        3.31        3.58      3.06 o 
  -5  13   3        1.59        0.51      2.90 o 
  -4  13   3        7.95        6.41      2.33 o 
  -3  13   3       18.65       21.20      2.59 o 
  -2  13   3       17.65       23.83      2.75 o 
  -1  13   3       65.91       69.02      2.81 o 
   0  13   3       13.47       16.63      1.69 o 
   1  13   3       93.46       96.09      5.10 o 
   2  13   3        1.25        2.35      1.86 o 
   3  13   3       59.75       54.73      3.82 o 
   4  13   3        0.26       -1.28      2.53 o 
   5  13   3       20.94       14.33      5.12 o 
  -5  14   3        0.92       -1.54      2.56 o 
  -4  14   3       12.96       14.75      3.11 o 
  -3  14   3        4.06        4.86      2.90 o 
  -2  14   3       54.72       60.23      3.93 o 
  -1  14   3        4.70        3.05      2.15 o 
   0  14   3      101.85      113.89      4.16 o 
   1  14   3        0.26       -1.35      1.95 o 
   2  14   3       79.18       75.39      4.33 o 
   3  14   3        2.17        3.41      2.36 o 
   4  14   3       25.06       20.48      5.63 o 
  -4  15   3       22.50       14.33      5.12 o 
  -3  15   3        0.38       -2.70      2.70 o 
  -2  15   3       38.94       37.42      4.51 o 
  -1  15   3        1.41       -2.15      2.15 o 
   0  15   3       34.74       34.08      2.94 o 
   1  15   3        9.41        6.31      2.55 o 
   2  15   3       16.14       18.11      3.55 o 
   3  15   3       10.36        7.68      3.62 o 
  -3  16   3       11.78       16.89      5.63 o 
  -2  16   3        1.83        4.10      4.61 o 
  -1  16   3       11.48        7.60      3.42 o 
   0  16   3        0.52        1.37      3.42 o 
   1  16   3        6.03        4.10      2.52 o 
   2  16   3        0.14       -2.31      2.55 o 
  -1  17   3       29.85       24.06      6.14 o 
  -9   0   4        0.21       -3.07      6.14 o 
  -8   0   4        0.19        4.12      3.33 o 
  -7   0   4        1.53        3.89      2.56 o 
  -6   0   4       20.30       23.86      2.25 o 
  -5   0   4        6.90        5.32      1.06 o 
  -4   0   4      196.97      195.66      3.58 o 
  -3   0   4      398.85      394.07      4.51 o 
  -2   0   4      397.26      384.60      4.87 o 
  -1   0   4     3362.72     3382.75     27.48 o 
   0   0   4        4.36        5.78      0.69 o 
   1   0   4     5970.06     5880.40    135.92 o 
   2   0   4       32.59       25.10      2.05 o 
   3   0   4     2247.96     2207.66     31.67 o 
   4   0   4        0.30        1.79      2.82 o 
   5   0   4      474.17      460.23     14.85 o 
   6   0   4        6.42        0.19      2.05 o 
   7   0   4       65.34       63.48      7.17 o 
  -9   1   4        1.11        3.66      3.03 o 
  -8   1   4        0.00        0.06      2.94 o 
  -7   1   4       11.85       19.97      2.92 o 
  -6   1   4       16.36       14.54      1.81 o 
  -5   1   4       52.37       65.35      2.16 o 
  -4   1   4      295.78      279.14      2.99 o 
  -3   1   4       68.04       67.80      1.00 o 
  -2   1   4     1523.08     1437.92     10.07 o 
  -1   1   4        3.97        3.43      0.43 o 
   0   1   4     2259.53     2353.36     15.77 o 
   1   1   4      347.45      327.06      5.02 o 
   2   1   4      565.92      537.57      6.63 o 
   3   1   4      284.09      267.95      4.40 o 
   4   1   4       29.13       28.88      2.29 o 
   5   1   4       72.40       73.07      2.80 o 
   6   1   4        0.01       -0.38      1.66 o 
   7   1   4        7.93        7.03      3.29 o 
  -9   2   4        0.01        3.39      4.51 o 
  -8   2   4        3.16        4.65      2.66 o 
  -7   2   4        3.56        4.10      1.71 o 
  -6   2   4       14.70       17.46      1.83 o 
  -5   2   4       70.79       69.72      2.36 o 
  -4   2   4       20.21       22.84      0.90 o 
  -3   2   4      484.95      432.68      3.58 o 
  -2   2   4       21.81       36.93      1.78 o 
  -1   2   4      938.72      883.30      5.70 o 
   0   2   4       22.00       35.14      0.87 o 
   1   2   4      149.37      120.82      1.79 o 
   2   2   4       30.04       29.62      1.43 o 
   3   2   4        5.11        7.45      1.02 o 
   4   2   4       65.20       65.00      2.34 o 
   5   2   4       26.38       28.49      1.92 o 
   6   2   4       24.99       25.60      2.63 o 
   7   2   4        8.32       10.69      2.94 o 
  -9   3   4        1.34        6.10      6.02 o 
  -8   3   4        0.00        1.05      2.55 o 
  -7   3   4       11.04       13.42      2.14 o 
  -6   3   4        2.04       -0.13      1.08 o 
  -5   3   4       44.95       44.33      1.75 o 
  -4   3   4       43.31       50.13      1.37 o 
  -3   3   4       49.01       47.10      1.06 o 
  -2   3   4      323.27      322.74      2.74 o 
  -1   3   4        1.46        0.92      0.35 o 
   0   3   4      637.92      658.15      4.89 o 
   1   3   4       18.32       14.82      0.99 o 
   2   3   4      477.47      474.23     12.19 o 
   3   3   4       31.78       29.52      1.55 o 
   4   3   4      125.74      119.82      3.19 o 
   5   3   4       10.55       14.20      1.95 o 
   6   3   4        9.79        6.04      1.95 o 
   7   3   4        1.56        0.51      3.07 o 
   8   3   4        0.01        1.02      4.10 o 
  -9   4   4        9.10        1.02      6.14 o 
  -8   4   4        5.55        4.91      2.75 o 
  -7   4   4       55.27       46.38      3.01 o 
  -6   4   4        6.23        3.97      1.32 o 
  -5   4   4      191.96      188.85      4.54 o 
  -4   4   4        1.94        2.10      0.64 o 
  -3   4   4      376.03      373.66      3.52 o 
  -2   4   4       21.51       21.00      0.74 o 
  -1   4   4      285.56      252.83      2.53 o 
   0   4   4       94.00       86.09      1.37 o 
   1   4   4      172.16      152.77      2.69 o 
   2   4   4       31.18       35.30      1.61 o 
   3   4   4       84.30       74.64      5.21 o 
   4   4   4        5.06        5.54      1.56 o 
   5   4   4       13.21       13.53      2.15 o 
   6   4   4        0.35        3.66      2.46 o 
   7   4   4        0.36        3.58      4.10 o 
   8   4   4        0.81        0.00      4.10 o 
  -8   5   4        3.60        3.16      2.03 o 
  -7   5   4        0.14        2.83      1.75 o 
  -6   5   4       25.53       24.47      2.01 o 
  -5   5   4        1.16        2.99      1.13 o 
  -4   5   4      166.90      154.27      2.68 o 
  -3   5   4        6.73        4.37      0.95 o 
  -2   5   4      514.92      514.14      4.26 o 
  -1   5   4       10.17       19.84      0.81 o 
   0   5   4      521.67      535.92      4.55 o 
   1   5   4       55.20       60.99      1.89 o 
   2   5   4      194.48      208.20      3.47 o 
   3   5   4       46.39       47.11      1.96 o 
   4   5   4       26.98       33.46      3.82 o 
   5   5   4       16.89       23.53      2.66 o 
   6   5   4        2.72        5.63      3.58 o 
   7   5   4        2.95       11.26      4.10 o 
  -8   6   4       22.08       25.78      4.36 o 
  -7   6   4       47.48       44.00      3.23 o 
  -6   6   4       79.65       72.23      2.63 o 
  -5   6   4       49.92       56.30      2.19 o 
  -4   6   4      185.75      177.64      3.51 o 
  -3   6   4        7.07        4.69      1.13 o 
  -2   6   4      176.53      198.71      2.84 o 
  -1   6   4      336.22      295.64      3.01 o 
   0   6   4        8.83       11.40      0.64 o 
   1   6   4      406.19      370.91      4.46 o 
   2   6   4       45.29       60.05      2.23 o 
   3   6   4       83.91       86.57      3.42 o 
   4   6   4       55.59       54.98      2.93 o 
   5   6   4        2.12        4.10      3.07 o 
   6   6   4       10.23       19.97      5.12 o 
   7   6   4        0.09        0.51      3.58 o 
  -8   7   4        0.01       -1.09      2.01 o 
  -7   7   4        0.00        3.97      1.70 o 
  -6   7   4        1.40        0.10      1.54 o 
  -5   7   4        0.50        1.84      1.05 o 
  -4   7   4       11.97       12.99      1.41 o 
  -3   7   4        1.18        1.07      0.93 o 
  -2   7   4       55.85       48.19      1.57 o 
  -1   7   4        1.27        0.12      0.49 o 
   0   7   4       79.96       72.98      1.74 o 
   1   7   4        1.46        2.04      0.83 o 
   2   7   4       29.68       26.93      1.82 o 
   3   7   4        2.45        2.23      1.20 o 
   4   7   4        5.17        2.90      1.37 o 
   5   7   4        0.11        0.51      2.56 o 
   6   7   4        0.94        4.61      3.58 o 
   7   7   4        1.22        0.00      4.10 o 
  -8   8   4        0.79        1.95      2.11 o 
  -7   8   4        3.30        1.83      2.29 o 
  -6   8   4        0.34       -0.10      1.46 o 
  -5   8   4        9.95       10.40      1.50 o 
  -4   8   4        0.27       -0.61      1.06 o 
  -3   8   4       13.08       12.60      1.30 o 
  -2   8   4        4.45       20.04      3.76 o 
  -1   8   4       24.21       21.65      1.01 o 
   0   8   4        7.33       11.85      0.83 o 
   1   8   4       48.89       43.33      1.79 o 
   2   8   4        1.81        8.92      1.43 o 
   3   8   4       51.08       41.90      2.67 o 
   4   8   4        0.75        1.95      1.79 o 
   5   8   4       20.58       16.89      4.61 o 
   6   8   4        0.00       -2.05      3.58 o 
   7   8   4        2.38        3.58      4.61 o 
  -7   9   4        0.00       -1.77      1.77 o 
  -6   9   4        1.02        0.25      1.77 o 
  -5   9   4        1.29        0.52      1.24 o 
  -4   9   4        0.86        0.66      1.14 o 
  -3   9   4        3.72        4.99      1.25 o 
  -2   9   4        0.01        0.75      0.71 o 
  -1   9   4        0.02       -0.63      0.63 o 
   0   9   4        2.88        4.55      1.11 o 
   1   9   4       13.97       10.30      1.94 o 
   2   9   4       15.21       13.90      1.50 o 
   3   9   4       22.76       18.63      1.85 o 
   4   9   4       16.43       15.87      4.10 o 
   5   9   4        7.15        4.53      2.46 o 
   6   9   4        5.69       11.18      3.58 o 
  -7  10   4        3.60        0.53      2.17 o 
  -6  10   4        0.11       -0.15      1.82 o 
  -5  10   4        8.97        7.92      1.95 o 
  -4  10   4        8.30        6.79      1.48 o 
  -3  10   4        1.25       -0.42      1.11 o 
  -2  10   4       15.55       24.69      2.11 o 
  -1  10   4       24.38       19.19      1.63 o 
   0  10   4        3.29        0.37      0.88 o 
   1  10   4      100.07       79.45      2.86 o 
   2  10   4        0.00       15.10      1.66 o 
   3  10   4       98.57       83.22      3.82 o 
   4  10   4        0.95        1.54      2.17 o 
   5  10   4       36.75       44.80      4.71 o 
   6  10   4        2.77        2.05      4.10 o 
  -7  11   4        4.47        7.23      3.06 o 
  -6  11   4        1.89        1.50      2.00 o 
  -5  11   4        9.32       10.79      2.73 o 
  -4  11   4       16.35       16.94      2.16 o 
  -3  11   4        9.65        8.78      1.69 o 
  -2  11   4       57.82       54.67      2.37 o 
  -1  11   4        1.93        0.52      0.95 o 
   0  11   4       90.37       82.39      2.26 o 
   1  11   4        0.51        2.52      1.35 o 
   2  11   4       60.25       55.04      2.74 o 
   3  11   4        1.34        1.79      2.17 o 
   4  11   4       19.20       17.78      3.26 o 
   5  11   4        0.20        0.51      2.53 o 
   6  11   4        3.90       12.29      5.12 o 
  -6  12   4        2.76        0.15      2.33 o 
  -5  12   4        5.06        5.95      2.44 o 
  -4  12   4        1.87       -1.54      1.54 o 
  -3  12   4       14.16       11.82      1.97 o 
  -2  12   4        0.29        3.50      2.03 o 
  -1  12   4        4.27        4.20      1.22 o 
   0  12   4       10.40        7.36      1.18 o 
   1  12   4        7.29        3.43      1.59 o 
   2  12   4       23.41       19.52      2.16 o 
   3  12   4       36.11       29.25      4.10 o 
   4  12   4       20.80        9.91      3.06 o 
   5  12   4       26.52       16.38      5.63 o 
  -5  13   4        1.86        1.49      2.22 o 
  -4  13   4        3.47        1.36      1.86 o 
  -3  13   4        4.36        5.84      2.25 o 
  -2  13   4       17.03       16.59      2.75 o 
  -1  13   4        1.40        0.96      1.65 o 
   0  13   4       28.09       30.90      2.73 o 
   1  13   4        0.32       -1.20      1.55 o 
   2  13   4       15.94       17.40      2.75 o 
   3  13   4        1.27        1.17      2.56 o 
   4  13   4        3.72        2.63      2.82 o 
   5  13   4        0.43        6.66      4.61 o 
  -5  14   4        6.14        6.08      3.06 o 
  -4  14   4        1.11       -0.12      3.06 o 
  -3  14   4       29.64       29.50      3.34 o 
  -2  14   4        0.00        0.44      2.40 o 
  -1  14   4       63.93       65.11      4.32 o 
   0  14   4        7.86        3.45      1.82 o 
   1  14   4       51.45       44.34      4.15 o 
   2  14   4       15.69       11.83      2.63 o 
   3  14   4       13.82        8.61      3.06 o 
   4  14   4        5.20        6.66      4.61 o 
  -4  15   4       30.58       34.30      6.66 o 
  -3  15   4        0.27       -1.02      4.10 o 
  -2  15   4       85.32       89.62      8.21 o 
  -1  15   4        0.98       -1.37      2.36 o 
   0  15   4       97.10      106.92      5.53 o 
   1  15   4       11.75       10.08      2.75 o 
   2  15   4       38.92       34.64      3.55 o 
   3  15   4       13.97        9.73      5.12 o 
  -3  16   4       16.54        9.73      5.63 o 
  -2  16   4       10.38       14.85      5.63 o 
  -1  16   4       68.50       64.89      9.47 o 
   0  16   4        0.59       -1.54      3.26 o 
   1  16   4       68.19       70.79      6.19 o 
   2  16   4       16.21       17.09      4.15 o 
  -9   1   5        0.02        4.69      5.63 o 
  -8   1   5        2.37        4.97      2.98 o 
  -7   1   5        4.34        3.30      2.35 o 
  -6   1   5        9.55       14.66      1.81 o 
  -5   1   5      102.27      108.58      2.32 o 
  -4   1   5        4.02       10.32      0.69 o 
  -3   1   5      913.36      943.68      7.66 o 
  -2   1   5        2.34       17.18      2.17 o 
  -1   1   5     3076.13     3290.20     24.72 o 
   0   1   5       16.62       38.55      1.04 o 
   1   1   5     1907.80     2086.86     16.14 o 
   2   1   5       89.55       99.03      2.44 o 
   3   1   5      355.15      383.37      5.74 o 
   4   1   5       45.28       41.72      2.12 o 
   5   1   5       27.19       31.82      2.55 o 
   6   1   5        6.87        8.15      2.15 o 
   7   1   5        0.37       -0.77      2.90 o 
  -9   2   5        0.16        0.52      3.03 o 
  -8   2   5        0.44        3.52      2.60 o 
  -7   2   5        0.27        1.47      3.51 o 
  -6   2   5        4.76        4.00      1.47 o 
  -5   2   5        1.07        0.35      0.77 o 
  -4   2   5       11.15       13.48      0.83 o 
  -3   2   5       16.98       16.40      0.87 o 
  -2   2   5        5.01        5.89      0.51 o 
  -1   2   5      134.74      139.83      2.00 o 
   0   2   5       22.03       31.22      1.19 o 
   1   2   5      112.86      113.35      1.98 o 
   2   2   5       63.77       95.37      2.22 o 
   3   2   5       14.40       11.64      1.29 o 
   4   2   5       13.55       12.71      1.91 o 
   5   2   5        0.40       -0.45      1.56 o 
   6   2   5        0.38        0.00      1.77 o 
   7   2   5        0.04       -1.28      4.35 o 
  -8   3   5        1.61        6.86      2.71 o 
  -7   3   5        0.00        0.20      1.68 o 
  -6   3   5        3.98        5.79      1.58 o 
  -5   3   5        9.86        7.75      1.03 o 
  -4   3   5        4.66        3.80      0.63 o 
  -3   3   5       40.77       42.73      1.26 o 
  -2   3   5        5.09       29.36      2.48 o 
  -1   3   5       20.56       13.94      0.80 o 
   0   3   5      211.15      236.02      3.07 o 
   1   3   5        4.93        3.11      0.94 o 
   2   3   5      176.38      189.31      2.61 o 
   3   3   5       12.25       12.11      1.66 o 
   4   3   5       23.71       26.90      2.25 o 
   5   3   5       13.34       13.53      2.15 o 
   6   3   5        1.25        0.38      1.95 o 
   7   3   5        6.57        8.41      3.42 o 
  -8   4   5        0.03        0.63      2.60 o 
  -7   4   5        5.86        6.77      1.99 o 
  -6   4   5        2.45        2.34      1.14 o 
  -5   4   5        4.83        4.32      0.90 o 
  -4   4   5       55.75       49.69      1.59 o 
  -3   4   5        0.53        1.04      0.64 o 
  -2   4   5      265.53      249.25      2.88 o 
  -1   4   5       59.67       54.49      1.39 o 
   0   4   5      303.05      326.45      3.18 o 
   1   4   5      159.94      144.77      3.26 o 
   2   4   5       64.56       66.86      1.89 o 
   3   4   5       80.63       76.37      3.12 o 
   4   4   5        1.17        1.37      1.53 o 
   5   4   5       12.64       13.70      2.22 o 
   6   4   5       11.66       16.18      2.63 o 
   7   4   5        0.00        3.07      4.10 o 
  -8   5   5        5.28        3.29      2.11 o 
  -7   5   5        6.40        8.25      2.66 o 
  -6   5   5        1.52       -1.47      1.47 o 
  -5   5   5       13.00       11.35      1.14 o 
  -4   5   5        5.27        7.61      1.13 o 
  -3   5   5       78.73       72.94      1.73 o 
  -2   5   5       40.01       42.32      1.05 o 
  -1   5   5      314.75      285.09      3.03 o 
   0   5   5       32.64       31.88      1.36 o 
   1   5   5      330.63      298.67      4.98 o 
   2   5   5        5.59       11.35      1.29 o 
   3   5   5       68.38       60.88      3.79 o 
   4   5   5       60.27       76.36      3.52 o 
   5   5   5        1.46        2.61      1.72 o 
   6   5   5       67.46       66.31      5.24 o 
   7   5   5        0.26        7.68      4.10 o 
  -8   6   5        2.77        2.35      2.26 o 
  -7   6   5        1.16        3.87      2.03 o 
  -6   6   5       25.50       23.08      1.86 o 
  -5   6   5        2.66        3.12      1.14 o 
  -4   6   5      141.14      155.74      3.18 o 
  -3   6   5        5.78        6.70      1.04 o 
  -2   6   5      344.44      350.15      3.52 o 
  -1   6   5      119.15      112.50      1.86 o 
   0   6   5      316.01      324.39      3.98 o 
   1   6   5      291.29      283.70      4.55 o 
   2   6   5       70.38       69.50      2.66 o 
   3   6   5      239.23      235.00      4.57 o 
   4   6   5        0.61        0.30      1.56 o 
   5   6   5       71.73       76.29      3.82 o 
   6   6   5        2.48       13.82      4.61 o 
   7   6   5       12.62       13.82      5.12 o 
  -8   7   5        5.61        5.57      2.69 o 
  -7   7   5        0.32       -1.71      1.71 o 
  -6   7   5       11.02       12.33      1.89 o 
  -5   7   5       45.44       49.73      2.18 o 
  -4   7   5        0.90        0.39      1.05 o 
  -3   7   5      223.22      223.90      4.10 o 
  -2   7   5       65.75       60.75      1.34 o 
  -1   7   5      260.86      254.26      2.99 o 
   0   7   5      257.65      237.20      3.39 o 
   1   7   5       89.32       94.15      2.72 o 
   2   7   5      186.32      170.34      4.02 o 
   3   7   5       11.72       13.58      2.12 o 
   4   7   5       12.63       18.56      2.33 o 
   5   7   5        2.55        1.54      3.07 o 
   6   7   5        9.85       13.82      5.12 o 
   7   7   5        1.11        4.10      4.61 o 
  -8   8   5        0.04        1.69      4.07 o 
  -7   8   5        0.09       -0.47      1.74 o 
  -6   8   5        7.10        7.06      1.90 o 
  -5   8   5        0.36       -1.49      1.49 o 
  -4   8   5       75.50       77.26      2.69 o 
  -3   8   5        5.02        3.76      1.14 o 
  -2   8   5      191.93      187.08      2.93 o 
  -1   8   5       73.65       74.31      1.55 o 
   0   8   5      148.78      153.32      2.77 o 
   1   8   5      125.50      112.32      3.10 o 
   2   8   5       44.62       43.90      2.42 o 
   3   8   5       45.83       41.85      2.34 o 
   4   8   5        8.56       11.55      2.46 o 
   5   8   5        4.58        4.10      3.58 o 
   6   8   5        3.93       -0.51      3.58 o 
  -7   9   5        3.77        2.50      1.98 o 
  -6   9   5        6.78        9.53      2.23 o 
  -5   9   5       62.27       62.40      3.26 o 
  -4   9   5        4.60        3.25      1.30 o 
  -3   9   5      348.76      325.43      5.41 o 
  -2   9   5        5.77       11.10      1.22 o 
  -1   9   5      663.50      598.71      6.85 o 
   0   9   5       60.95       75.78      3.05 o 
   1   9   5      401.34      359.43      5.80 o 
   2   9   5       59.68       57.95      4.92 o 
   3   9   5       58.00       60.68      3.12 o 
   4   9   5       21.47       15.36      4.61 o 
   5   9   5        0.01        1.02      3.58 o 
   6   9   5        5.28        3.07      4.10 o 
  -7  10   5        1.99        4.42      2.13 o 
  -6  10   5       20.73       20.04      2.69 o 
  -5  10   5        4.91        3.98      1.86 o 
  -4  10   5      125.93      123.41      4.10 o 
  -3  10   5        1.61        0.22      1.20 o 
  -2  10   5      393.52      374.78      6.33 o 
  -1  10   5        8.11       12.66      1.24 o 
   0  10   5      505.46      494.04      5.86 o 
   1  10   5       43.76       53.36      3.08 o 
   2  10   5      247.48      237.54      4.78 o 
   3  10   5       37.00       35.87      2.42 o 
   4  10   5       50.69       52.32      5.63 o 
   5  10   5        8.18       12.20      3.06 o 
   6  10   5        4.55       -0.51      4.10 o 
  -6  11   5        0.16       -1.76      1.90 o 
  -5  11   5        0.23       -1.82      1.82 o 
  -4  11   5        1.70        0.56      1.59 o 
  -3  11   5        0.26       -1.32      1.32 o 
  -2  11   5       20.60       16.99      1.96 o 
  -1  11   5        4.23       -0.06      0.95 o 
   0  11   5       97.40       86.44      2.40 o 
   1  11   5       14.29        7.44      1.50 o 
   2  11   5      144.16      129.86      7.02 o 
   3  11   5       15.07       13.97      2.90 o 
   4  11   5       72.01       67.05      5.24 o 
   5  11   5        7.12       10.13      3.42 o 
  -6  12   5        0.68       -0.88      2.52 o 
  -5  12   5        0.93        0.43      2.00 o 
  -4  12   5       16.15       15.25      2.28 o 
  -3  12   5        0.03       -1.95      1.95 o 
  -2  12   5       67.05       70.86      5.98 o 
  -1  12   5        8.30       10.57      1.63 o 
   0  12   5       88.58       94.52      3.40 o 
   1  12   5       31.29       31.91      2.52 o 
   2  12   5       41.25       41.18      2.78 o 
   3  12   5       27.89       25.61      3.79 o 
   4  12   5        6.20        5.63      2.90 o 
   5  12   5        9.30        9.21      4.61 o 
  -5  13   5       26.28       20.81      3.22 o 
  -4  13   5        0.12       -2.72      2.72 o 
  -3  13   5      112.10      104.55      5.01 o 
  -2  13   5        2.26        3.75      2.36 o 
  -1  13   5      188.25      173.55     11.22 o 
   0  13   5        9.09       10.91      2.08 o 
   1  13   5      118.60      106.67      4.14 o 
   2  13   5        6.59       12.20      2.55 o 
   3  13   5       24.57       17.32      5.38 o 
   4  13   5        2.22        7.17      4.61 o 
  -4  14   5       16.45       17.11      4.15 o 
  -3  14   5        1.24       -1.91      2.41 o 
  -2  14   5       29.43       28.07      3.72 o 
  -1  14   5        6.76        1.58      2.55 o 
   0  14   5       21.49       24.25      4.39 o 
   1  14   5        9.89        9.37      2.16 o 
   2  14   5        7.29        8.45      2.52 o 
   3  14   5        5.12        8.38      3.42 o 
  -3  15   5       20.85       22.92      4.34 o 
  -2  15   5        6.68        8.96      3.62 o 
  -1  15   5       31.59       28.15      3.74 o 
   0  15   5       20.08       18.42      3.22 o 
   1  15   5       22.70       20.43      3.25 o 
   2  15   5       17.46       16.82      3.12 o 
  -2  16   5        0.38       -0.51      3.62 o 
  -1  16   5        0.91       -2.05      3.62 o 
   0  16   5        1.73        3.37      4.10 o 
   1  16   5        1.82        3.07      5.12 o 
  -8   0   6        3.81        7.17      5.63 o 
  -7   0   6      160.07      156.14     11.77 o 
  -6   0   6        4.06        6.95      1.87 o 
  -5   0   6      845.32      826.39     12.00 o 
  -4   0   6        1.32        1.13      0.93 o 
  -3   0   6     2258.83     2252.48     27.03 o 
  -2   0   6        0.62        0.84      0.75 o 
  -1   0   6     1834.82     1869.79     22.72 o 
   0   0   6        5.38        4.95      1.18 o 
   1   0   6      408.51      408.04      6.79 o 
   2   0   6       38.42       43.06      2.70 o 
   3   0   6       29.71       34.59      2.83 o 
   4   0   6       27.33       26.84      2.83 o 
   5   0   6        0.01        2.05      3.07 o 
   6   0   6        4.81        3.07      3.58 o 
   7   0   6        0.26        1.02      4.10 o 
  -8   1   6        0.04        4.37      5.89 o 
  -7   1   6        0.00        1.02      3.62 o 
  -6   1   6        2.91        5.90      1.44 o 
  -5   1   6        1.30       -1.11      1.11 o 
  -4   1   6       20.48       22.97      1.20 o 
  -3   1   6       40.50       37.39      1.38 o 
  -2   1   6       27.40       22.99      1.00 o 
  -1   1   6      177.88      169.04      2.53 o 
   0   1   6        1.58       -0.68      0.68 o 
   1   1   6      177.57      164.76      2.70 o 
   2   1   6        0.36        1.23      0.78 o 
   3   1   6       70.29       65.59      2.43 o 
   4   1   6        1.90        2.08      1.56 o 
   5   1   6       11.04       11.89      3.41 o 
   6   1   6        0.81        1.28      2.53 o 
   7   1   6        0.62        0.26      3.33 o 
  -8   2   6        0.13       -0.18      4.15 o 
  -7   2   6        6.53        6.74      2.66 o 
  -6   2   6        1.27       -1.14      1.14 o 
  -5   2   6        2.34        1.15      0.89 o 
  -4   2   6       49.52       45.33      1.57 o 
  -3   2   6       20.74       15.03      1.06 o 
  -2   2   6      512.39      477.79      4.60 o 
  -1   2   6      263.18      230.24      3.03 o 
   0   2   6      907.29      881.84      9.48 o 
   1   2   6      345.58      332.53      4.14 o 
   2   2   6      354.85      332.48      5.61 o 
   3   2   6      108.01      109.49      3.74 o 
   4   2   6       33.19       39.21      2.63 o 
   5   2   6       17.81       19.59      3.35 o 
   6   2   6        0.01        0.93      1.92 o 
   7   2   6        2.84        0.51      3.06 o 
  -8   3   6        2.53        3.84      2.97 o 
  -7   3   6        0.04        0.72      1.81 o 
  -6   3   6       33.48       32.22      2.11 o 
  -5   3   6        6.22        3.38      0.99 o 
  -4   3   6      192.61      197.68      2.84 o 
  -3   3   6      108.46      105.37      2.11 o 
  -2   3   6      398.09      410.03      4.16 o 
  -1   3   6      460.22      424.95      4.28 o 
   0   3   6      190.71      216.48      2.65 o 
   1   3   6      487.55      458.22      5.14 o 
   2   3   6        0.75        1.07      1.02 o 
   3   3   6      125.05      117.21      5.67 o 
   4   3   6       37.28       32.26      2.55 o 
   5   3   6        3.10        4.90      1.95 o 
   6   3   6       17.80       21.18      2.85 o 
   7   3   6        1.46        1.02      4.61 o 
  -8   4   6        0.31        1.42      2.76 o 
  -7   4   6        6.65        6.18      2.01 o 
  -6   4   6        4.68        4.97      1.49 o 
  -5   4   6       65.68       61.49      2.50 o 
  -4   4   6        3.13        2.76      0.95 o 
  -3   4   6      226.30      218.06      3.32 o 
  -2   4   6       27.52       29.97      1.20 o 
  -1   4   6      181.80      174.33      2.54 o 
   0   4   6      454.29      463.73      4.81 o 
   1   4   6        1.70        1.72      1.04 o 
   2   4   6      868.90      825.07     10.48 o 
   3   4   6       34.67       37.97      2.59 o 
   4   4   6      543.16      553.24      9.93 o 
   5   4   6       23.12       26.70      2.75 o 
   6   4   6      174.82      171.46      6.04 o 
   7   4   6        4.65        5.82      3.58 o 
  -8   5   6        1.64        1.76      3.08 o 
  -7   5   6        0.40       -1.15      1.83 o 
  -6   5   6       12.36       14.38      1.53 o 
  -5   5   6        8.48        5.35      1.12 o 
  -4   5   6       55.86       56.98      2.15 o 
  -3   5   6       77.23       78.01      1.97 o 
  -2   5   6      137.72      133.75      2.24 o 
  -1   5   6      242.74      241.09      3.10 o 
   0   5   6      142.94      156.38      3.36 o 
   1   5   6      349.02      344.51      5.16 o 
   2   5   6       56.86      153.07      5.79 o 
   3   5   6      190.63      182.09      6.35 o 
   4   5   6        9.53        9.47      2.03 o 
   5   5   6       63.72       64.42      3.71 o 
   6   5   6        0.76       16.75      3.57 o 
   7   5   6       13.73        6.14      4.61 o 
  -8   6   6        0.00       -2.03      2.03 o 
  -7   6   6        0.57       -0.17      2.07 o 
  -6   6   6        6.45        2.67      1.40 o 
  -5   6   6        1.80        0.66      1.18 o 
  -4   6   6       42.70       40.60      2.40 o 
  -3   6   6        2.18        1.92      1.04 o 
  -2   6   6       35.95       36.68      1.24 o 
  -1   6   6        9.32       10.17      0.95 o 
   0   6   6       20.44       20.43      1.41 o 
   1   6   6       27.88       27.46      1.73 o 
   2   6   6      268.36      227.14      4.71 o 
   3   6   6       20.79       22.06      3.03 o 
   4   6   6      344.16      355.13      7.73 o 
   5   6   6        4.62        4.47      2.03 o 
   6   6   6      164.94      169.81      7.73 o 
   7   6   6        0.40        1.02      4.61 o 
  -8   7   6        0.19        0.05      2.22 o 
  -7   7   6        0.66       -0.36      1.99 o 
  -6   7   6        0.46       -1.50      1.50 o 
  -5   7   6        3.79        1.97      1.30 o 
  -4   7   6       10.81       10.57      1.39 o 
  -3   7   6        8.11        9.13      1.29 o 
  -2   7   6       48.95       57.11      2.15 o 
  -1   7   6        7.53        7.66      1.05 o 
   0   7   6      113.36      115.55      2.77 o 
   1   7   6        4.53        3.06      1.15 o 
   2   7   6      118.89      121.21      3.57 o 
   3   7   6        0.02        0.72      1.39 o 
   4   7   6       63.26       65.10      3.69 o 
   5   7   6        0.50       -0.51      2.53 o 
   6   7   6       17.00       20.99      5.63 o 
  -7   8   6        2.88       -1.42      1.99 o 
  -6   8   6        0.47       -2.05      2.05 o 
  -5   8   6       10.56        9.61      1.89 o 
  -4   8   6        1.49        1.53      1.16 o 
  -3   8   6       11.78       10.91      1.36 o 
  -2   8   6        0.05        1.91      0.87 o 
  -1   8   6        0.47       -0.41      0.78 o 
   0   8   6       17.01       13.86      1.55 o 
   1   8   6       36.74       30.48      1.77 o 
   2   8   6       63.50       65.72      3.01 o 
   3   8   6       49.82       48.95      2.73 o 
   4   8   6       63.46       61.64      3.69 o 
   5   8   6       19.94       24.57      5.12 o 
   6   8   6       23.38       24.06      5.63 o 
  -7   9   6        0.00       -2.13      2.13 o 
  -6   9   6       10.19        9.18      2.45 o 
  -5   9   6        0.19        1.60      1.75 o 
  -4   9   6       34.32       28.81      2.23 o 
  -3   9   6        1.72        0.46      1.04 o 
  -2   9   6       65.80       62.19      3.71 o 
  -1   9   6        6.60        6.89      0.98 o 
   0   9   6       47.51       42.48      1.80 o 
   1   9   6        8.45        7.17      1.35 o 
   2   9   6       12.91       15.85      1.97 o 
   3   9   6        2.59       -1.21      1.59 o 
   4   9   6        0.49       -2.05      3.07 o 
   5   9   6        0.05        2.05      4.10 o 
   6   9   6        0.06       -2.05      4.10 o 
  -7  10   6       15.63       10.80      3.02 o 
  -6  10   6        2.75        2.45      1.94 o 
  -5  10   6       60.98       59.12      3.12 o 
  -4  10   6        5.91        2.09      1.50 o 
  -3  10   6       94.45       84.78      3.38 o 
  -2  10   6       12.22       21.51      2.16 o 
  -1  10   6       47.65       43.16      2.01 o 
   0  10   6       15.30       17.24      1.58 o 
   1  10   6        2.71        1.76      1.35 o 
   2  10   6        6.89       11.47      2.70 o 
   3  10   6        0.89        0.51      2.17 o 
   4  10   6        0.97        0.00      3.58 o 
   5  10   6        0.55        2.05      4.10 o 
  -6  11   6        7.03        4.75      3.01 o 
  -5  11   6        0.33       -0.89      1.75 o 
  -4  11   6       25.49       24.75      2.60 o 
  -3  11   6        0.11        1.36      2.15 o 
  -2  11   6       42.39       43.51      3.44 o 
  -1  11   6        3.84        3.57      1.39 o 
   0  11   6       23.64       19.36      1.96 o 
   1  11   6        5.04        3.06      1.59 o 
   2  11   6        3.31        6.86      2.03 o 
   3  11   6        0.65       -1.97      1.97 o 
   4  11   6        0.01        3.82      2.70 o 
   5  11   6        0.11       -2.05      4.10 o 
  -6  12   6        0.32       -2.78      2.78 o 
  -5  12   6       18.90       16.35      2.64 o 
  -4  12   6        4.14       -1.95      2.33 o 
  -3  12   6       16.62        6.83      2.66 o 
  -2  12   6       32.16       28.48      3.25 o 
  -1  12   6        6.54        1.11      2.29 o 
   0  12   6       66.73       66.37      4.08 o 
   1  12   6        2.74        0.16      1.72 o 
   2  12   6       35.38       30.07      3.05 o 
   3  12   6        1.80        0.00      3.07 o 
   4  12   6        3.60        6.14      4.61 o 
  -5  13   6        0.40       -0.97      3.20 o 
  -4  13   6       21.55       23.26      3.55 o 
  -3  13   6       11.91        8.66      4.59 o 
  -2  13   6       45.32       47.84      4.77 o 
  -1  13   6       55.42       55.18      4.12 o 
   0  13   6       24.46       21.28      3.14 o 
   1  13   6       73.11       59.59      4.73 o 
   2  13   6        1.03        1.23      2.70 o 
   3  13   6       31.33       23.87      3.79 o 
   4  13   6        1.22        5.12      4.61 o 
  -4  14   6        0.74       -3.20      3.20 o 
  -3  14   6       15.93        9.58      3.79 o 
  -2  14   6        1.45       -2.66      2.66 o 
  -1  14   6        6.16        3.37      2.75 o 
   0  14   6       16.47       15.86      3.05 o 
   1  14   6        1.07       -1.67      1.95 o 
   2  14   6       27.37       26.73      7.94 o 
   3  14   6        9.32        8.70      4.61 o 
  -3  15   6       12.22       10.91      4.15 o 
  -2  15   6       28.99       31.17      5.89 o 
  -1  15   6       45.89       49.70      5.43 o 
   0  15   6       23.69       20.85      4.34 o 
   1  15   6       69.29       67.58      8.70 o 
  -8   1   7        2.45       -1.28      4.34 o 
  -7   1   7       36.67       44.63      5.43 o 
  -6   1   7       12.38        9.83      2.07 o 
  -5   1   7       37.72       42.50      2.09 o 
  -4   1   7       34.41       36.69      1.55 o 
  -3   1   7        3.83        6.45      1.37 o 
  -2   1   7       14.34       13.73      1.01 o 
  -1   1   7        1.99        4.23      0.96 o 
   0   1   7        4.10        4.08      1.22 o 
   1   1   7        0.00       -0.08      0.74 o 
   2   1   7       11.78        9.45      0.96 o 
   3   1   7        0.39       -0.10      2.39 o 
   4   1   7        0.44       -0.26      1.42 o 
   5   1   7        1.80        1.73      2.33 o 
   6   1   7        2.40        0.51      2.53 o 
   7   1   7        2.31        0.26      3.26 o 
  -8   2   7        1.70        0.65      4.15 o 
  -7   2   7        4.64        2.58      4.86 o 
  -6   2   7        2.92        3.17      1.41 o 
  -5   2   7       14.96       16.57      1.49 o 
  -4   2   7        0.41        1.63      0.98 o 
  -3   2   7       17.98       17.34      1.21 o 
  -2   2   7        2.36       12.89      1.24 o 
  -1   2   7        1.97        4.28      0.92 o 
   0   2   7       16.73       12.46      1.14 o 
   1   2   7       14.27       11.11      1.05 o 
   2   2   7        4.48        8.75      1.15 o 
   3   2   7       21.43       18.18      1.92 o 
   4   2   7        0.23        1.94      1.91 o 
   5   2   7        3.12        3.05      2.78 o 
   6   2   7        0.67        5.89      2.90 o 
   7   2   7        0.00        3.07      3.26 o 
  -8   3   7        1.24        0.24      6.14 o 
  -7   3   7        0.21        3.07      3.62 o 
  -6   3   7        4.90        4.32      1.43 o 
  -5   3   7       35.10       38.43      1.99 o 
  -4   3   7        7.53        6.43      1.19 o 
  -3   3   7      228.25      227.72      3.69 o 
  -2   3   7        1.65        1.11      0.65 o 
  -1   3   7      349.71      339.37      4.10 o 
   0   3   7       53.93       61.39      1.98 o 
   1   3   7      132.23      128.89      3.02 o 
   2   3   7       45.67       44.57      2.34 o 
   3   3   7       12.02       12.03      1.63 o 
   4   3   7       12.21       14.55      3.19 o 
   5   3   7        0.59        2.42      1.95 o 
   6   3   7        0.52        4.70      3.06 o 
   7   3   7        0.30       -3.07      4.61 o 
  -8   4   7        0.08        5.73      4.51 o 
  -7   4   7        0.14        1.54      1.91 o 
  -6   4   7        1.01        2.05      1.47 o 
  -5   4   7        0.10        0.64      1.00 o 
  -4   4   7        1.12        2.66      1.27 o 
  -3   4   7        4.49        1.91      1.06 o 
  -2   4   7        5.00       38.75      7.17 o 
  -1   4   7        0.74       -0.56      0.79 o 
   0   4   7       58.71       55.30      2.09 o 
   1   4   7       12.85        9.74      1.33 o 
   2   4   7       59.59      125.51      4.80 o 
   3   4   7       41.60       36.06      2.30 o 
   4   4   7       14.76       18.64      3.09 o 
   5   4   7       25.39       25.59      3.74 o 
   6   4   7        0.80        4.10      2.90 o 
  -8   5   7        0.28       -0.46      2.88 o 
  -7   5   7       10.93       13.90      2.56 o 
  -6   5   7       26.12       26.72      3.60 o 
  -5   5   7       30.20       36.97      2.29 o 
  -4   5   7      411.54      399.14      5.62 o 
  -3   5   7       12.86       15.60      1.72 o 
  -2   5   7     2095.14     2028.35     15.53 o 
  -1   5   7       11.70       17.99      1.43 o 
   0   5   7     3630.49     3728.21     31.06 o 
   1   5   7       62.05       65.05      2.46 o 
   2   5   7     2257.53     2176.83     23.79 o 
   3   5   7       34.76       38.56      2.44 o 
   4   5   7      636.62      633.43     11.20 o 
   5   5   7        6.91        8.33      2.39 o 
   6   5   7       97.96       95.82      6.27 o 
  -8   6   7        0.38        1.29      3.01 o 
  -7   6   7        6.76        6.99      2.29 o 
  -6   6   7        2.59        1.12      1.81 o 
  -5   6   7       45.14       44.36      4.01 o 
  -4   6   7        6.62        7.39      1.35 o 
  -3   6   7      186.49      189.33      3.62 o 
  -2   6   7        0.41        9.75      1.16 o 
  -1   6   7      386.68      378.37      4.75 o 
   0   6   7       18.43       25.77      1.59 o 
   1   6   7      270.08      248.75      4.57 o 
   2   6   7       47.43       89.12      3.31 o 
   3   6   7       71.97       69.73      3.02 o 
   4   6   7       23.39       24.05      2.82 o 
   5   6   7        8.81       13.20      2.55 o 
   6   6   7        3.78        5.23      3.58 o 
  -7   7   7        1.50       -1.22      2.38 o 
  -6   7   7        0.86       -0.75      1.72 o 
  -5   7   7       32.93       31.38      2.46 o 
  -4   7   7       13.45       12.44      1.57 o 
  -3   7   7      163.86      162.90      3.40 o 
  -2   7   7       71.42       75.49      2.16 o 
  -1   7   7      242.34      229.13      3.63 o 
   0   7   7      147.23      141.18      2.78 o 
   1   7   7       88.06       83.74      2.83 o 
   2   7   7      131.64      121.99      4.51 o 
   3   7   7        4.08        3.07      1.54 o 
   4   7   7       53.44       49.24      3.39 o 
   5   7   7        0.30        0.09      3.48 o 
   6   7   7       11.67       14.81      3.93 o 
  -7   8   7        1.84        0.77      3.03 o 
  -6   8   7        4.88        3.23      2.00 o 
  -5   8   7        0.03       -1.53      1.53 o 
  -4   8   7       41.03       45.81      2.55 o 
  -3   8   7       24.44       22.80      1.91 o 
  -2   8   7      101.80      101.31      3.02 o 
  -1   8   7      143.32      148.40      2.94 o 
   0   8   7       71.87       67.42      2.41 o 
   1   8   7      212.42      209.72      4.38 o 
   2   8   7       10.93       15.65      2.05 o 
   3   8   7      100.27      101.75      3.73 o 
   4   8   7        0.06        0.48      1.95 o 
   5   8   7       15.18       18.70      3.79 o 
   6   8   7        0.52        1.54      4.10 o 
  -7   9   7        7.09        4.53      2.56 o 
  -6   9   7        0.36        2.72      1.94 o 
  -5   9   7       11.40       11.01      2.03 o 
  -4   9   7        5.66        6.17      1.68 o 
  -3   9   7        4.33        5.37      1.72 o 
  -2   9   7       72.05       67.59      2.63 o 
  -1   9   7        1.46        0.28      0.99 o 
   0   9   7      151.81      144.68      3.43 o 
   1   9   7       11.55       10.74      2.22 o 
   2   9   7       85.09       80.09      4.03 o 
   3   9   7        8.62        9.38      3.90 o 
   4   9   7        9.51       11.75      2.55 o 
   5   9   7        2.63        0.51      4.10 o 
  -6  10   7       32.71       38.38      4.25 o 
  -5  10   7       13.66       12.55      2.17 o 
  -4  10   7       86.40       92.27      3.89 o 
  -3  10   7       80.04       76.79      4.43 o 
  -2  10   7       83.29       76.90      4.33 o 
  -1  10   7      166.16      159.62      4.72 o 
   0  10   7       18.48       20.59      1.74 o 
   1  10   7      123.98      117.94      4.22 o 
   2  10   7        0.33        0.94      2.03 o 
   3  10   7       36.00       33.28      3.93 o 
   4  10   7        3.98        2.05      4.10 o 
   5  10   7        4.76        7.17      4.61 o 
  -6  11   7        5.44        2.51      2.55 o 
  -5  11   7        0.25       -1.43      1.93 o 
  -4  11   7       36.14       38.44      5.20 o 
  -3  11   7        3.96        0.93      3.23 o 
  -2  11   7       98.16      109.46      8.55 o 
  -1  11   7        2.79        2.94      1.74 o 
   0  11   7       97.12      100.28      5.32 o 
   1  11   7        1.01       -0.41      1.50 o 
   2  11   7       37.41       31.97      3.05 o 
   3  11   7        3.99        4.94      2.15 o 
   4  11   7        7.41        4.10      4.61 o 
  -5  12   7       20.75       18.83      5.38 o 
  -4  12   7       12.08       16.61      3.92 o 
  -3  12   7       86.16       87.27      5.12 o 
  -2  12   7       14.79       16.18      3.05 o 
  -1  12   7      163.22      165.37      6.39 o 
   0  12   7        3.88        4.45      2.45 o 
   1  12   7      135.44      138.70      5.97 o 
   2  12   7        0.00        1.27      2.15 o 
   3  12   7       50.29       44.87      4.71 o 
   4  12   7        0.07        4.10      4.61 o 
  -4  13   7        1.22        2.30      3.62 o 
  -3  13   7        2.01        1.72      2.85 o 
  -2  13   7       18.52       18.00      3.25 o 
  -1  13   7        0.04        0.61      2.45 o 
   0  13   7       47.17       53.26      4.03 o 
   1  13   7        3.47        3.36      2.10 o 
   2  13   7       34.89       40.27      3.78 o 
   3  13   7        6.57        9.73      5.12 o 
  -3  14   7       11.70       10.39      4.15 o 
  -2  14   7       10.45        8.45      3.98 o 
  -1  14   7       38.28       38.97      4.88 o 
   0  14   7        9.80        7.42      3.62 o 
   1  14   7       55.53       70.84     13.05 o 
   2  14   7        2.48        8.38      3.31 o 
  -1  15   7       11.66        3.88      4.61 o 
   0  15   7        9.32        8.84      4.15 o 
  -8   0   8        0.06        2.05      6.14 o 
  -7   0   8        3.23        6.14      6.14 o 
  -6   0   8        4.86        7.68      5.12 o 
  -5   0   8        6.18        8.20      1.81 o 
  -4   0   8       96.40       91.92      4.40 o 
  -3   0   8       11.44        8.12      1.83 o 
  -2   0   8      316.54      282.55      5.31 o 
  -1   0   8        0.21        2.14      1.56 o 
   0   0   8      244.83      211.70      5.22 o 
   1   0   8       77.96       73.92      2.99 o 
   2   0   8       28.57       30.33      2.22 o 
   3   0   8      151.74      151.30      5.29 o 
   4   0   8        4.10        1.02      3.07 o 
   5   0   8       76.27       92.15      7.68 o 
   6   0   8        8.71       15.36      5.12 o 
  -8   1   8        0.07       -1.80      4.15 o 
  -7   1   8        0.82       -1.02      3.62 o 
  -6   1   8        3.78        9.17      6.40 o 
  -5   1   8        3.79        2.16      1.22 o 
  -4   1   8       13.61       17.73      1.83 o 
  -3   1   8       83.78       79.74      2.40 o 
  -2   1   8        5.19        4.17      1.07 o 
  -1   1   8      231.81      223.81      3.79 o 
   0   1   8       10.44        5.99      1.10 o 
   1   1   8      147.07      141.87      2.90 o 
   2   1   8       43.06       38.29      1.88 o 
   3   1   8       13.31       12.52      1.35 o 
   4   1   8       18.08       19.00      3.26 o 
   5   1   8        0.72       -0.17      2.70 o 
   6   1   8        1.39        4.10      3.06 o 
  -8   2   8        0.80        1.33      5.12 o 
  -7   2   8       12.25       12.03      4.34 o 
  -6   2   8        6.07        5.58      2.60 o 
  -5   2   8       53.92       64.46      2.68 o 
  -4   2   8       37.39       42.52      1.70 o 
  -3   2   8       39.31       41.20      2.09 o 
  -2   2   8      154.05      157.18      2.84 o 
  -1   2   8        0.81        2.52      1.11 o 
   0   2   8      318.87      354.55      4.86 o 
   1   2   8       21.40       21.63      1.45 o 
   2   2   8      249.83      247.87      4.52 o 
   3   2   8        7.72        9.50      1.55 o 
   4   2   8       93.01      103.38      4.33 o 
   5   2   8        0.02       -2.17      2.17 o 
   6   2   8       19.25       19.67      3.98 o 
  -8   3   8        0.57       -0.94      4.51 o 
  -7   3   8        0.06       -2.90      3.79 o 
  -6   3   8        2.36        4.71      3.64 o 
  -5   3   8        1.48        1.28      2.66 o 
  -4   3   8        3.75        4.35      1.49 o 
  -3   3   8        4.72        5.75      1.28 o 
  -2   3   8        0.25       -0.40      0.93 o 
  -1   3   8        4.44        5.25      1.37 o 
   0   3   8        0.38       -1.00      1.00 o 
   1   3   8        3.47        2.30      1.22 o 
   2   3   8        0.06        2.38      1.22 o 
   3   3   8        5.70        5.86      1.55 o 
   4   3   8        0.05        1.61      1.86 o 
   5   3   8        4.20        5.56      2.15 o 
   6   3   8        0.16        0.77      2.90 o 
  -8   4   8       26.60       21.50      5.79 o 
  -7   4   8        2.52       -1.07      4.15 o 
  -6   4   8      203.56      209.35      6.85 o 
  -5   4   8       15.02        9.95      2.60 o 
  -4   4   8      798.48      834.25     14.41 o 
  -3   4   8       30.37       33.06      1.81 o 
  -2   4   8     1401.15     1350.61     11.89 o 
  -1   4   8       30.34       32.93      1.95 o 
   0   4   8      897.90      895.11     10.47 o 
   1   4   8       17.57       17.66      1.71 o 
   2   4   8      210.13      215.62      4.36 o 
   3   4   8        7.61        7.36      2.73 o 
   4   4   8       16.22       17.78      2.81 o 
   5   4   8        1.72        0.86      2.03 o 
   6   4   8        0.12        1.90      3.06 o 
  -7   5   8       16.05        9.78      3.61 o 
  -6   5   8        0.88        9.00      3.19 o 
  -5   5   8       82.05       83.56      3.86 o 
  -4   5   8        1.36        2.37      1.59 o 
  -3   5   8      278.61      272.36      5.12 o 
  -1   5   8      441.88      417.46      5.95 o 
   0   5   8       20.05       23.59      1.85 o 
   1   5   8      287.07      283.12      5.12 o 
   2   5   8       30.42       42.21      2.22 o 
   3   5   8       77.68       76.95      3.26 o 
   4   5   8       12.18       14.30      2.55 o 
   5   5   8        8.85        5.96      2.46 o 
   6   5   8        1.52        0.86      2.55 o 
  -7   6   8        7.91        9.43      4.64 o 
  -6   6   8      223.73      221.27      9.83 o 
  -5   6   8       49.84       53.35      4.39 o 
  -4   6   8      615.17      646.96     10.22 o 
  -3   6   8       93.45       98.22      3.28 o 
  -2   6   8      760.21      745.26      7.64 o 
  -1   6   8       37.02       36.93      1.69 o 
   0   6   8      379.15      380.01      5.99 o 
   1   6   8        0.00        0.24      1.22 o 
   2   6   8       78.12       76.11      2.97 o 
   3   6   8        4.96        5.20      1.76 o 
   4   6   8        9.65        6.66      2.36 o 
   5   6   8        2.27        2.44      3.04 o 
   6   6   8        0.99       -1.54      5.12 o 
  -7   7   8        0.01       -2.14      2.14 o 
  -6   7   8        6.29       13.29      2.42 o 
  -5   7   8        7.52        7.47      1.84 o 
  -4   7   8       14.97       14.71      3.40 o 
  -3   7   8       54.69       56.30      2.74 o 
  -2   7   8        6.95        9.47      1.55 o 
  -1   7   8      122.13      120.27      2.72 o 
   0   7   8        1.69        4.06      1.39 o 
   1   7   8       83.78       83.08      2.98 o 
   2   7   8       17.77       24.35      4.77 o 
   3   7   8       14.18       12.82      2.45 o 
   4   7   8       12.37       15.92      2.71 o 
   5   7   8        0.07        2.57      3.13 o 
  -7   8   8        4.08        7.46      2.67 o 
  -6   8   8       16.72       15.68      2.76 o 
  -5   8   8       15.08       14.13      2.17 o 
  -4   8   8       54.58       61.84      3.27 o 
  -3   8   8       14.16        9.07      2.55 o 
  -2   8   8       62.26       64.64      2.63 o 
  -1   8   8        0.33        1.20      1.03 o 
   0   8   8       17.34       18.19      2.10 o 
   1   8   8        4.25        5.12      2.07 o 
   2   8   8        0.12        1.64      1.95 o 
   3   8   8        3.15        2.60      2.15 o 
   4   8   8        3.68        0.20      2.11 o 
   5   8   8        0.49       -2.56      2.90 o 
  -6   9   8        0.21        1.21      2.20 o 
  -5   9   8        2.90        1.78      1.83 o 
  -4   9   8        0.26       -0.26      2.33 o 
  -3   9   8        0.83        1.37      2.25 o 
  -2   9   8        0.54        3.46      1.82 o 
  -1   9   8        0.01       -1.15      1.15 o 
   0   9   8        0.09       -0.25      1.35 o 
   1   9   8        0.58        0.84      1.95 o 
   2   9   8        0.45        0.68      2.07 o 
   3   9   8        4.57        2.96      2.25 o 
   4   9   8        0.06        1.19      2.33 o 
   5   9   8        3.90        1.02      4.61 o 
  -6  10   8        0.13       -1.49      2.07 o 
  -5  10   8        0.01       -2.48      2.48 o 
  -4  10   8        0.25       -1.79      2.45 o 
  -3  10   8        0.07       -1.23      2.25 o 
  -2  10   8        1.82        1.19      2.69 o 
  -1  10   8        0.00       -0.51      2.07 o 
   0  10   8        0.05       -0.31      1.72 o 
   1  10   8        3.06        1.02      2.07 o 
   2  10   8        4.29        1.87      2.09 o 
   3  10   8        9.55       16.46      2.85 o 
   4  10   8        7.86        3.07      4.61 o 
  -5  11   8        0.28       -2.64      2.71 o 
  -4  11   8        0.79       -2.36      2.36 o 
  -3  11   8        0.00       -2.36      2.36 o 
  -2  11   8        0.84        0.85      2.36 o 
  -1  11   8        0.09        1.02      2.25 o 
   0  11   8       10.34        8.46      2.95 o 
   1  11   8        0.11        0.92      2.03 o 
   2  11   8       16.71       25.12      8.96 o 
   3  11   8        1.33        3.40      3.07 o 
  -4  12   8        1.80       -2.66      2.66 o 
  -3  12   8        2.09        1.66      2.85 o 
  -2  12   8        5.47        1.66      2.63 o 
  -1  12   8        0.42        0.19      2.33 o 
   0  12   8        9.90        8.33      2.75 o 
   1  12   8        0.40        0.56      2.11 o 
   2  12   8       10.59       11.29      2.63 o 
   3  12   8        2.01        7.68      5.12 o 
  -4  13   8        1.76       -2.18      3.42 o 
  -3  13   8       17.12       11.26      3.98 o 
  -2  13   8        0.41        0.78      3.42 o 
  -1  13   8       21.33       20.74      3.44 o 
   0  13   8        0.18       -0.77      3.26 o 
   1  13   8       12.83       10.78      4.35 o 
   2  13   8        0.46        1.16      2.41 o 
  -2  14   8       39.86       48.50      8.19 o 
  -1  14   8        3.53        2.68      3.79 o 
   0  14   8       27.46       31.74      4.86 o 
  -7   1   9        1.17        4.14      4.86 o 
  -6   1   9        0.09        3.33      3.62 o 
  -5   1   9        2.22        1.52      2.54 o 
  -4   1   9        2.66        1.01      1.15 o 
  -3   1   9       25.86       22.64      2.01 o 
  -2   1   9       39.08       37.32      1.91 o 
  -1   1   9      162.56      154.77      3.38 o 
   0   1   9       89.29       70.85      2.42 o 
   1   1   9      232.69      213.24      5.51 o 
   2   1   9       71.97       58.29      2.57 o 
   3   1   9      105.34      102.07      3.56 o 
   4   1   9       24.84       26.18      4.35 o 
   5   1   9       21.03       24.13      3.93 o 
   6   1   9        5.81        4.98      3.42 o 
  -7   2   9        0.73       -3.58      3.98 o 
  -6   2   9        0.73       -2.26      3.42 o 
  -5   2   9        7.62        6.29      2.55 o 
  -4   2   9        5.80        5.00      1.90 o 
  -3   2   9       15.43       15.78      1.72 o 
  -2   2   9       24.78       30.91      1.59 o 
  -1   2   9        1.38        1.15      1.17 o 
   0   2   9       29.45       30.01      1.79 o 
   1   2   9       14.91        9.99      1.48 o 
   2   2   9        3.18        7.89      1.44 o 
   3   2   9       23.34       17.15      1.92 o 
   4   2   9        1.35        1.28      2.53 o 
   5   2   9        5.93        2.71      3.06 o 
   6   2   9        2.03        0.21      5.12 o 
  -7   3   9        3.33        1.25      4.15 o 
  -6   3   9        8.65        4.87      2.92 o 
  -5   3   9        0.12       -2.55      2.55 o 
  -4   3   9        3.13        3.76      2.41 o 
  -3   3   9        9.67        9.65      1.61 o 
  -2   3   9       94.30       90.15      2.35 o 
  -1   3   9       30.72       30.11      1.79 o 
   0   3   9      149.28      135.95      3.61 o 
   1   3   9       30.69       28.46      2.21 o 
   2   3   9       58.74       51.49      2.44 o 
   3   3   9       14.83       13.70      1.97 o 
   4   3   9        8.57        7.31      2.25 o 
   5   3   9        4.35        4.19      5.38 o 
  -7   4   9       11.97       16.13      8.70 o 
  -6   4   9       15.55       19.04      3.46 o 
  -5   4   9       18.14       18.82      4.31 o 
  -4   4   9       36.33       40.58      2.95 o 
  -3   4   9        5.02        4.75      1.41 o 
  -2   4   9       35.95       42.29      1.75 o 
  -1   4   9        5.01        3.46      1.10 o 
   0   4   9        6.63        6.12      1.41 o 
   1   4   9       22.06       15.64      1.73 o 
   2   4   9        1.59        1.92      1.54 o 
   3   4   9       10.74        7.86      2.22 o 
   4   4   9        4.50        6.07      2.25 o 
   5   4   9        0.76        2.30      2.90 o 
  -7   5   9        9.71        5.04      3.46 o 
  -6   5   9      265.68      285.49      8.36 o 
  -5   5   9       12.48       10.62      3.83 o 
  -4   5   9      401.64      453.67      8.29 o 
  -3   5   9       10.05        8.56      1.72 o 
  -2   5   9      297.47      296.14      5.02 o 
  -1   5   9       12.35       13.92      1.45 o 
   0   5   9      108.83      106.71      3.28 o 
   1   5   9       13.85       13.54      2.25 o 
   2   5   9       20.87       17.95      2.66 o 
   3   5   9        4.52        4.27      2.07 o 
   4   5   9        1.58       -0.34      2.07 o 
   5   5   9        0.03       -0.67      2.25 o 
  -7   6   9        3.67        4.33      4.40 o 
  -6   6   9        1.78        5.12      3.12 o 
  -5   6   9       22.86       24.27      3.39 o 
  -4   6   9        4.53        9.26      4.29 o 
  -3   6   9       76.90       79.23      3.64 o 
  -2   6   9        0.79        4.09      1.24 o 
  -1   6   9      109.58       97.98      3.12 o 
   0   6   9        2.26        1.55      1.50 o 
   1   6   9       66.27       61.53      3.55 o 
   2   6   9        6.54        8.19      2.15 o 
   3   6   9       16.15       12.44      2.55 o 
   4   6   9        3.63        3.58      2.36 o 
   5   6   9        1.86        1.42      2.45 o 
  -6   7   9       34.09       32.03      4.17 o 
  -5   7   9        4.92        1.72      2.30 o 
  -4   7   9        1.89        1.20      2.08 o 
  -3   7   9        5.72        5.12      2.36 o 
  -2   7   9       34.43       39.95      2.30 o 
  -1   7   9       67.61       71.42      2.89 o 
   0   7   9       67.34       84.52      5.30 o 
   1   7   9       92.63       89.54      8.70 o 
   2   7   9       22.18       27.41      7.31 o 
   3   7   9       45.07       47.09      6.76 o 
   4   7   9        1.73       -1.71      2.07 o 
   5   7   9       10.12       10.43      3.05 o 
  -6   8   9        0.28       -1.81      2.92 o 
  -5   8   9       26.88       30.95      3.24 o 
  -4   8   9        9.18        6.71      2.58 o 
  -3   8   9       70.88       77.87      6.50 o 
  -2   8   9       56.60       56.95      3.07 o 
  -1   8   9       50.27       51.09      2.62 o 
   0   8   9       90.09       98.60      4.41 o 
   1   8   9        3.76        3.72      2.15 o 
   2   8   9       38.05       33.85      5.54 o 
   3   8   9        1.52       -1.71      2.07 o 
   4   8   9        2.07       -1.14      3.04 o 
  -6   9   9        3.79       -0.10      3.22 o 
  -5   9   9        0.69       -2.61      2.63 o 
  -4   9   9        9.34       11.45      2.97 o 
  -3   9   9        0.04       -1.21      2.33 o 
  -2   9   9        8.39        3.75      2.36 o 
  -1   9   9       17.30       27.78      3.14 o 
   0   9   9        0.76       -0.21      1.80 o 
   1   9   9       50.15       55.72      3.74 o 
   2   9   9        1.52        1.93      2.25 o 
   3   9   9       31.47       38.79      3.74 o 
   4   9   9        3.39        0.99      2.52 o 
  -5  10   9        8.63        4.33      3.44 o 
  -4  10   9        4.41        2.63      3.24 o 
  -3  10   9       32.27       27.76      4.85 o 
  -2  10   9       28.70       24.87      3.34 o 
  -1  10   9       49.76       38.90      3.64 o 
   0  10   9       72.15       81.99      4.41 o 
   1  10   9       25.27       21.80      3.45 o 
   2  10   9       72.91       82.94      5.07 o 
   3  10   9        2.03        2.52      2.55 o 
  -4  11   9       21.43       16.07      3.55 o 
  -3  11   9        9.40        7.25      2.93 o 
  -2  11   9       72.62       74.06      4.87 o 
  -1  11   9       13.33       15.52      3.05 o 
   0  11   9       94.05      127.47      9.73 o 
   1  11   9       10.97       13.14      2.96 o 
   2  11   9       48.48       57.10      4.77 o 
   3  11   9        4.71        5.66      3.42 o 
  -4  12   9        1.59       -1.05      3.79 o 
  -3  12   9       47.71       46.81      5.39 o 
  -2  12   9        0.09       -3.06      3.06 o 
  -1  12   9       73.50       88.34     10.45 o 
   0  12   9        1.49       -0.51      3.26 o 
   1  12   9       55.55       57.96      5.39 o 
   2  12   9        3.36        8.28      2.63 o 
  -2  13   9        2.75       -1.54      3.62 o 
  -1  13   9        8.82       17.64      4.34 o 
   0  13   9        0.09       -1.02      3.26 o 
  -7   0  10       15.27       18.94      7.17 o 
  -6   0  10        5.22        5.12      6.14 o 
  -5   0  10      108.01      111.09      9.73 o 
  -4   0  10       11.59        2.14      2.83 o 
  -3   0  10      394.38      373.79     12.80 o 
  -2   0  10       13.11        7.91      2.08 o 
  -1   0  10      549.67      532.28      9.85 o 
   0   0  10       14.29        7.06      1.95 o 
   1   0  10      284.60      240.61     11.26 o 
   2   0  10       13.46       11.77      4.10 o 
   3   0  10       66.66       79.86      7.68 o 
   4   0  10        9.37       10.75      4.61 o 
   5   0  10       10.31        8.19      5.12 o 
  -7   1  10        1.06        3.43      4.88 o 
  -6   1  10        0.04        4.54      4.15 o 
  -5   1  10        7.42        8.42      2.85 o 
  -4   1  10        2.37        2.64      1.90 o 
  -3   1  10       16.00       19.77      1.96 o 
  -2   1  10       13.83       19.24      2.06 o 
  -1   1  10        9.76        8.40      1.48 o 
   0   1  10       18.06       20.70      1.66 o 
   1   1  10        1.84        3.04      1.66 o 
   2   1  10        7.72       16.19      3.06 o 
   3   1  10        0.32       -1.34      2.33 o 
   4   1  10        1.53        7.17      4.35 o 
   5   1  10        0.13        1.54      2.90 o 
  -7   2  10        0.54       -3.23      4.15 o 
  -6   2  10       35.43       39.37      5.60 o 
  -5   2  10        1.09        1.06      2.71 o 
  -4   2  10      143.45      157.26      5.64 o 
  -3   2  10        0.03       -1.27      1.27 o 
  -2   2  10      189.14      172.90      3.68 o 
  -1   2  10       13.83       18.94      1.73 o 
   0   2  10       80.88       69.68      2.88 o 
   1   2  10       42.93       54.75      3.34 o 
   2   2  10       10.64        8.00      2.97 o 
   3   2  10       22.28       24.62      3.62 o 
   4   2  10        0.75        2.56      2.70 o 
   5   2  10        1.51        0.54      3.84 o 
  -7   3  10        0.23        1.28      4.34 o 
  -6   3  10        9.52       10.21      4.11 o 
  -5   3  10       19.44       21.52      4.23 o 
  -4   3  10        0.86        1.50      3.03 o 
  -3   3  10      101.85      101.29      3.84 o 
  -2   3  10       30.31       32.03      1.92 o 
  -1   3  10      133.36      131.35      3.65 o 
   0   3  10      127.75      131.52      4.73 o 
   1   3  10       37.07       29.21      2.75 o 
   2   3  10      100.92       93.33      4.33 o 
   3   3  10        0.00        0.16      1.95 o 
   4   3  10       21.35       25.18      3.98 o 
   5   3  10        2.93        1.76      3.20 o 
  -7   4  10        0.00        0.29      5.63 o 
  -6   4  10        9.01        7.36      3.54 o 
  -5   4  10        0.48       -1.61      2.75 o 
  -4   4  10        9.96       11.15      2.93 o 
  -3   4  10        0.02       -1.68      2.25 o 
  -2   4  10       20.23       21.28      1.84 o 
  -1   4  10        2.71        0.42      1.35 o 
   0   4  10       21.24       24.93      3.46 o 
   1   4  10        3.94        6.03      2.15 o 
   2   4  10        3.89        2.73      2.07 o 
   3   4  10        1.66        0.24      1.95 o 
   4   4  10        0.02       -2.22      2.70 o 
   5   4  10        1.28        3.07      3.26 o 
  -6   5  10        2.82        1.62      4.45 o 
  -5   5  10       19.24       23.35      3.52 o 
  -4   5  10        9.36        9.71      2.43 o 
  -3   5  10       26.16       26.43      3.93 o 
  -2   5  10       19.53       19.93      1.82 o 
  -1   5  10       18.88       22.07      2.21 o 
   0   5  10       20.51       22.20      4.06 o 
   1   5  10        7.06        2.05      1.95 o 
   2   5  10       12.21       10.59      2.55 o 
   3   5  10        1.75       -0.08      1.95 o 
   4   5  10        4.12        7.89      2.75 o 
  -6   6  10        1.92       -2.08      3.73 o 
  -5   6  10        1.63        0.56      3.01 o 
  -4   6  10        2.87        5.84      2.34 o 
  -3   6  10       20.30       22.78      2.99 o 
  -2   6  10        7.24        5.75      2.17 o 
  -1   6  10       44.78       45.56      3.47 o 
   0   6  10        1.89       -0.96      1.80 o 
   1   6  10       39.93       38.29      4.08 o 
   2   6  10        0.17        2.90      2.07 o 
   3   6  10       13.42       15.20      2.75 o 
   4   6  10        0.02        2.26      2.45 o 
  -6   7  10       13.04       11.83      3.75 o 
  -5   7  10        0.59       -0.42      2.78 o 
  -4   7  10       25.69       25.74      3.34 o 
  -3   7  10        3.22       -0.16      2.22 o 
  -2   7  10       20.22       22.75      2.66 o 
  -1   7  10        5.48        3.25      1.76 o 
   0   7  10        3.58        5.57      2.22 o 
   1   7  10        1.52       -0.46      2.03 o 
   2   7  10        0.18       -0.04      2.15 o 
   3   7  10        0.12       -2.09      2.18 o 
   4   7  10        0.73       -1.71      2.36 o 
  -5   8  10        2.31       -0.51      4.86 o 
  -4   8  10        3.08        2.10      2.75 o 
  -3   8  10        2.38       -2.33      2.33 o 
  -2   8  10        1.60        0.61      2.25 o 
  -1   8  10        0.57       -0.51      2.53 o 
   0   8  10        0.02        2.10      2.11 o 
   1   8  10        0.08       -1.95      1.95 o 
   2   8  10        0.00        0.88      2.25 o 
   3   8  10        0.01       -0.18      2.45 o 
  -5   9  10        0.02       -2.82      2.82 o 
  -4   9  10        2.84        2.83      2.85 o 
  -3   9  10        0.86        0.40      2.52 o 
  -2   9  10       14.22       18.28      3.14 o 
  -1   9  10        1.16        4.35      2.90 o 
   0   9  10       29.63       37.56      4.63 o 
   1   9  10        0.08        1.38      2.33 o 
   2   9  10       23.22       18.56      5.64 o 
   3   9  10        2.53        1.54      2.55 o 
  -4  10  10       15.02       12.79      4.95 o 
  -3  10  10       37.90       37.23      4.03 o 
  -2  10  10       23.93       27.62      3.64 o 
  -1  10  10       47.87       55.58     15.36 o 
   0  10  10       21.59       21.62      3.98 o 
   1  10  10       22.04       20.60      3.25 o 
   2  10  10       12.30       13.11      6.20 o 
  -3  11  10        2.26       -0.26      3.62 o 
  -2  11  10       14.13       16.05      4.15 o 
  -1  11  10        4.81        2.56      4.10 o 
   0  11  10       15.38       13.31      3.98 o 
   1  11  10        7.47        6.99      2.75 o 
  -2  12  10       26.86       29.46      4.88 o 
  -1  12  10        1.41       -0.62      3.42 o 
   0  12  10       11.96        7.97      8.70 o 
  -6   1  11       18.44       21.94      5.24 o 
  -5   1  11       31.14       31.59      5.07 o 
  -4   1  11       18.74       13.33      2.92 o 
  -3   1  11       20.08       16.59      2.42 o 
  -2   1  11       10.23        9.25      2.12 o 
  -1   1  11        4.09        0.53      1.65 o 
   0   1  11        5.10        4.07      1.95 o 
   1   1  11        2.91        1.28      2.17 o 
   2   1  11        2.93        8.04      3.06 o 
   3   1  11        5.57        3.33      2.90 o 
   4   1  11        1.05       -0.44      2.82 o 
  -6   2  11        1.46       -4.15      4.15 o 
  -5   2  11        0.03        0.63      2.87 o 
  -4   2  11        6.73        2.80      2.78 o 
  -3   2  11        3.01        3.24      1.95 o 
  -2   2  11        6.60        5.33      2.02 o 
  -1   2  11       13.61       10.43      2.94 o 
   0   2  11        0.02        0.17      2.01 o 
   1   2  11       15.04       12.86      2.45 o 
   2   2  11        5.46       10.24      2.90 o 
   3   2  11        3.85        2.30      2.90 o 
   4   2  11        5.72        8.16      3.42 o 
  -6   3  11        4.08       14.16      4.88 o 
  -5   3  11        5.07        4.60      3.14 o 
  -4   3  11        3.15        3.38      3.31 o 
  -3   3  11       23.74       21.28      2.49 o 
  -2   3  11        0.69        4.14      2.22 o 
  -1   3  11       33.53       26.63      2.93 o 
   0   3  11        0.21       -0.07      2.43 o 
   1   3  11        7.65        4.10      2.07 o 
   2   3  11        0.10       -1.46      1.86 o 
   3   3  11        1.19        1.28      2.90 o 
   4   3  11        0.01        2.05      4.35 o 
  -6   4  11        0.10       -0.72      4.03 o 
  -5   4  11        6.95        5.87      3.22 o 
  -4   4  11       11.91       13.16      3.14 o 
  -3   4  11        5.47        6.26      3.20 o 
  -2   4  11       42.10       44.36      4.66 o 
  -1   4  11        0.76       -1.80      1.80 o 
   0   4  11       29.96       34.04      3.14 o 
   1   4  11       13.18       13.78      2.55 o 
   2   4  11        2.75        6.83      2.36 o 
   3   4  11       10.05       11.61      3.42 o 
   4   4  11        0.50        1.33      3.58 o 
  -6   5  11        1.37        3.22      3.29 o 
  -5   5  11        1.10       -2.78      2.78 o 
  -4   5  11        7.70       15.78      3.93 o 
  -3   5  11        0.65       -2.83      2.83 o 
  -2   5  11        5.36        6.90      2.39 o 
  -1   5  11       14.04       20.38      2.85 o 
   0   5  11        0.68        2.41      2.03 o 
   1   5  11       31.80       40.97      3.52 o 
   2   5  11        5.02        8.42      4.04 o 
   3   5  11       31.41       42.91      4.37 o 
  -5   6  11       12.40       14.33      4.34 o 
  -4   6  11       10.19        9.73      3.79 o 
  -3   6  11       14.16       15.20      3.79 o 
  -2   6  11       44.23       47.02      7.42 o 
  -1   6  11        2.34        2.59      2.08 o 
   0   6  11       56.46       68.23      4.12 o 
   1   6  11        1.70        2.37      2.25 o 
   2   6  11       23.37       23.45      3.25 o 
   3   6  11        4.28        7.77      2.75 o 
  -5   7  11       11.80       10.73      4.30 o 
  -4   7  11        3.60        0.73      2.69 o 
  -3   7  11       34.28       35.78      5.38 o 
  -2   7  11        2.87        3.41      3.20 o 
  -1   7  11       42.38       42.59      3.52 o 
   0   7  11        0.87        2.35      2.25 o 
   1   7  11       12.59       14.02      2.71 o 
   2   7  11        0.11       -0.93      2.25 o 
   3   7  11        0.33       -0.20      2.55 o 
  -5   8  11        2.92       -5.12      5.63 o 
  -4   8  11        0.00       -2.69      2.69 o 
  -3   8  11       12.46       11.80      3.79 o 
  -2   8  11        1.33       -0.57      5.12 o 
  -1   8  11       21.10       20.00      3.98 o 
   0   8  11        8.17        9.17      2.63 o 
   1   8  11       13.41       10.58      2.75 o 
   2   8  11       11.44       10.40      3.05 o 
  -4   9  11        0.04       -2.85      2.85 o 
  -3   9  11       22.18       21.11      3.44 o 
  -2   9  11        0.02       -1.28      3.26 o 
  -1   9  11       33.61       40.53      9.98 o 
   0   9  11        1.71        1.28      3.26 o 
   1   9  11       27.57       28.69      3.61 o 
   2   9  11        4.38        8.70      5.12 o 
  -3  10  11        0.09       -2.61      3.42 o 
  -2  10  11       52.75       54.78      5.60 o 
  -1  10  11        2.22       -0.26      3.26 o 
   0  10  11       40.37       36.82      5.07 o 
   1  10  11        5.21        5.63      4.61 o 
  -5   0  12       10.59       13.31      7.17 o 
  -4   0  12        0.35        5.66      3.31 o 
  -3   0  12       35.14       37.55      4.51 o 
  -2   0  12        0.45       -2.82      2.82 o 
  -1   0  12       80.78       84.98      7.68 o 
   0   0  12        2.36        0.00      3.58 o 
   1   0  12       63.85       71.67      7.17 o 
   2   0  12        3.36        3.07      4.10 o 
   3   0  12       11.90       17.41      5.63 o 
  -6   1  12        0.68       -1.02      6.14 o 
  -5   1  12        8.03        9.21      4.71 o 
  -4   1  12       14.35       16.38      3.22 o 
  -3   1  12        7.67        5.66      2.26 o 
  -2   1  12       55.63       64.88      4.92 o 
  -1   1  12        0.01        1.54      2.90 o 
   0   1  12       64.73       64.93      4.88 o 
   1   1  12        8.65       12.54      3.26 o 
   2   1  12       22.59       24.33      3.98 o 
   3   1  12       10.94       13.57      4.10 o 
  -5   2  12        4.31        5.97      3.22 o 
  -4   2  12        3.88        2.32      2.78 o 
  -3   2  12       11.68        9.09      2.34 o 
  -2   2  12        0.87        1.12      2.08 o 
  -1   2  12        4.09        0.93      2.03 o 
   0   2  12        1.17        2.73      2.07 o 
   1   2  12        0.05       -1.02      2.53 o 
   2   2  12        4.08        5.54      3.06 o 
   3   2  12        0.26       -0.33      3.06 o 
  -5   3  12        1.53        4.68      3.39 o 
  -4   3  12        8.66        9.05      3.22 o 
  -3   3  12        7.77        7.68      3.57 o 
  -2   3  12        4.21        7.93      2.52 o 
  -1   3  12       10.77        9.15      2.55 o 
   0   3  12        0.01        3.42      2.25 o 
   1   3  12        3.27        2.93      2.25 o 
   2   3  12        0.72        0.77      2.90 o 
   3   3  12        0.05       -2.05      2.90 o 
  -5   4  12        2.26       -1.23      3.16 o 
  -4   4  12        0.06       -3.20      3.20 o 
  -3   4  12       31.97       44.13      5.03 o 
  -2   4  12        2.55        2.96      2.33 o 
  -1   4  12       93.03      111.05      5.10 o 
   0   4  12        4.32        6.26      3.77 o 
   1   4  12       93.00      117.25      5.22 o 
   2   4  12        0.42        1.73      2.83 o 
   3   4  12       35.61       53.24      7.68 o 
  -5   5  12        1.72        4.90      4.06 o 
  -4   5  12        8.70       10.95      4.61 o 
  -3   5  12        1.87        1.35      3.31 o 
  -2   5  12       26.98       29.37      8.45 o 
  -1   5  12        0.03        0.18      2.17 o 
   0   5  12       30.36       40.79      5.23 o 
   1   5  12        1.27        3.73      2.86 o 
   2   5  12       12.47       16.65      3.68 o 
  -4   6  12        1.11       -2.18      3.57 o 
  -3   6  12        0.64       -3.06      3.06 o 
  -2   6  12        1.58        4.66      3.42 o 
  -1   6  12       10.92        8.96      2.63 o 
   0   6  12        0.56        2.89      2.33 o 
   1   6  12       26.58       31.11      8.42 o 
   2   6  12        8.28        9.98      2.85 o 
  -4   7  12        0.15       -3.42      3.42 o 
  -3   7  12        8.56       10.48      4.15 o 
  -2   7  12        5.85        4.66      3.42 o 
  -1   7  12        6.72        7.17      4.61 o 
   0   7  12       14.93       14.49      2.93 o 
   1   7  12        0.79        0.35      2.45 o 
  -3   8  12        7.46        2.56      3.98 o 
  -2   8  12        0.79        5.05      4.10 o 
  -1   8  12       20.19       21.00     10.49 o 
   0   8  12        0.10       -1.69      2.45 o 
  -4   1  13        0.02       -3.31      3.31 o 
  -3   1  13       14.05       16.43      3.08 o 
  -2   1  13        0.00        1.10      2.76 o 
  -1   1  13        4.62        8.19      3.06 o 
   0   1  13        1.52        1.28      2.53 o 
   1   1  13        1.95        3.58      2.90 o 
   2   1  13        8.43       14.33      5.63 o 
  -4   2  13       12.83       13.65      4.17 o 
  -3   2  13        7.12       11.73      3.93 o 
  -2   2  13       11.55       11.67      2.93 o 
  -1   2  13       24.30       25.62      5.56 o 
   0   2  13        0.37        4.31      3.06 o 
   1   2  13       18.84       24.72      4.35 o 
  -4   3  13        0.03       -4.61      4.61 o 
  -3   3  13        6.59        6.38      3.93 o 
  -2   3  13        1.98        1.39      3.17 o 
  -1   3  13        1.32        2.45      2.52 o 
   0   3  13        5.33        7.44      3.06 o 
   1   3  13        1.50        0.00      2.90 o 
  -4   4  13        1.35        0.65      4.35 o 
  -3   4  13        0.10       -0.51      4.86 o 
  -2   4  13        0.65       -3.80      5.63 o 
  -1   4  13        0.13        0.54      3.49 o 
   0   4  13        0.02        1.09      2.55 o 
   1   4  13        0.13        5.18      3.20 o 
  -3   5  13       86.41      118.77     10.24 o 
  -2   5  13        0.92        0.94      3.42 o 
  -1   5  13       85.09      105.53      8.34 o 
   0   5  13        2.08        3.92      3.20 o 
  -2   6  13        5.33        6.14      3.98 o 
  -1   6  13        2.11        0.36      3.57 o 
                                                 
